# Supplementary material for: Distinctive Patterns of Flavonoid Biosynthesis in Roots and Nodules of Datisca glomerata and Medicago spp. Revealed by Metabolomic and Gene Expression Profiles
Source: Front Plant Sci. 2018 Oct 10;9:1463. doi: 10.3389/fpls.2018.01463 (PMC6192435; doi:10.3389/fpls.2018.01463)
Supplement: TABLE S2 — Flavonoid metabolome data obtained from LCMS analyses of D. glomerata and M. sativa nodules and roots. [file Table_2.XLSX]

## Sheet: D_glomerata
												Root Sample Peak Heights (Arbitrary Units)										Nodule Sample Peak Heights (Arbitrary Units)																	Class Annotations
Metabolite ID (RT_m/z)	Annotation	Dot Product	Reverse Dot Product	m/z (Da)	Retention Time (min)	InChIKey	Exact Mass (Da)	Adduct	Theoretical m/z (Da)	MSI Level	Mass error (mDa)	1	2	3	4	5	6	7	8	9	10	1	2	3	4	5	6	7	8	9	10		Root Average Peak Height (Arbitrary Units)	Nodule Average Peak Height (Arbitrary Units)		Fold Change (Root vs Nodule)	p-value (Root vs Nodule)		Superclass	Class	Subclass	Parent Level 1	Parent Level 2
1.51_611.16	Rutin [M+H]	-1	-1	611.16	1.51	IKGXIBQEEMLURG-NVPNHPEKSA-N	610.153	[M+H]+	611.161	2	0.7	7880648	9225149	713499	57294264	88280	26759	41981624	0	19456	0	0	387641	505079	6368959	28918	772029	396104	103954	630337	555119		974814	1.1723e+07		0.0831542	0.134221		Phenylpropanoids and polyketides	Flavonoids	Flavonoid glycosides	Flavonoid O-glycosides	Flavonoid-3-O-glycosides
1.54_433.11	Genistin [M+H]	-1	-1	433.112	1.54	ZCOLJUOHXJRHDI-IJFYFLOXSA-N	432.106	[M+H]+	433.113	2	0.6	14563069	2094275	343308	2382100	116261	50810	1665840	110518	29277	0	42277	3889404	10397180	6685704	25046	1162636	6918382	805608	9280498	18657068		5.78638e+06	2.13555e+06		2.70956	0.13888		Phenylpropanoids and polyketides	Isoflavonoids	Isoflavonoid O-glycosides	Isoflavonoid O-glycosides
3.53_239.07	6-Hydroxyflavone [M+H]	-1	-1	239.07	3.53	GPZYYYGYCRFPBU-UHFFFAOYSA-N	238.063	[M+H]+	239.07	2	0.3	217431	172003	418676	76825	203677	309615	138185	100844	274710	839356	130875	333966	210573	133362	364028	344625	305924	941756	256854	283119		330508	275132		1.20127	0.591427		Phenylpropanoids and polyketides	Flavonoids	Flavones	Flavones
4.00_255.06	Chrysin [M+H]	-1	-1	255.065	4	RTIXKCRFFJGDFG-UHFFFAOYSA-N	254.058	[M+H]+	255.065	2	0.5	96471	123132	139811	37115	106733	75079	129291	178351	18464	54425	35279	129263	67284	112996	98162	1819377	133131	241216	320038	321844		327859	95887.2		3.41922	0.203659		Phenylpropanoids and polyketides	Flavonoids	Flavones	Flavones
1.72_595.17_1.73_617.15	Datiscin	912.4401_861.3495	855.3838_930.0329	595.1652_617.1471	1.720_1.730	BJJCTXDEJUWVIC-QHWHWDPRSA-N	594.158	[M+H]+_[M+Na]+	595.1657_617.1476	2	0.5_0.5	263511612	272208005	45302424	1147867984	5096975	2184394	1112821484	1544658	936575	1125196	631449	7524090	9502561	203455032	2439502	12710750	17695936	6864331	11204723	12379722		2.84408e+07	2.8526e+08		0.0997014	0.111557		Phenylpropanoids and polyketides	Flavonoids	Flavonoid glycosides	Flavonoid O-glycosides	Flavonoid-3-O-glycosides
1.17_641.17_1.17_663.15	NCGC00384648-01!3-[(2S,3R,4S,5S,6R)-4,5-dihydroxy-6-(hydroxymethyl)-3-[(2S,3R,4S,5S,6R)-3,4,5-trihydroxy-6-(hydroxymethyl)oxan-2-yl]oxyoxan-2-yl]oxy-2-(3,4-dihydroxyphenyl)-5-hydroxy-7-methoxychromen-4-one	682.3683_-1.0	754.4238_-1.0	641.1708_663.1526	1.17	CEZKIFXYWPTANH-HGVYTWBRSA-N	640.164	[M+H]+_[M+Na]+	641.1712_663.1531	2	0.4_0.5	1266726	2476741	395179	1398058	83460	35910	1608225	0	0	0	0	0	0	1515395	0	0	0	0	0	0		151540	726430		0.208609	0.0946277		Phenylpropanoids and polyketides	Flavonoids	Flavonoid glycosides	Flavonoid O-glycosides	Flavonoid-3-O-glycosides
2.54_625.18_2.54_647.16	NCGC00384649-01!3-[(2S,3R,4S,5S,6R)-4,5-dihydroxy-6-(hydroxymethyl)-3-[(2S,3R,4S,5R,6R)-3,4,5-trihydroxy-6-(hydroxymethyl)oxan-2-yl]oxyoxan-2-yl]oxy-5-hydroxy-2-(4-hydroxyphenyl)-7-methoxychromen-4-one	653.0514_-1.0	749.4342_-1.0	625.1758_647.1577	2.54	PNBMEXOTFKNHLQ-PVZBESAUSA-N	624.169	[M+H]+_[M+Na]+	625.1763_647.1582	2	0.5_0.5	10734754	20623336	12136912	12372339	315409	146159	7516410	157436	83923	36687	31391	130237	415706	6912676	268636	155011	628317	232408	544371	1138485		1.04572e+06	6.41234e+06		0.16308	0.0495472		Phenylpropanoids and polyketides	Flavonoids	Flavonoid glycosides	Flavonoid O-glycosides	Flavonoid-3-O-glycosides
2.95_287.05	Datiscetin	988.143	988.736	287.055	2.95	WCNLFPKXBGWWDS-UHFFFAOYSA-N	286.048	[M+H]+	287.055	2	0.476	2284397312	2921851392	1970012032	2766544640	84824464	76239640	4471110656	3095747584	480797664	1061035520	745397120	918189632	1904745472	2475932928	661923392	6239798272	1487162112	1460875392	2976622336	4631473152		2.35021e+09	1.92126e+09		1.22327	0.569616		Phenylpropanoids and polyketides	Flavonoids	Flavones	Flavonols
2.72_449.11	Maritimein	975.123	692.712	449.107	2.72	SYRURBPRFQUYQS-RHEJLWEFSA-N	448.101	[M+H]+	449.108	2	0.676	49113972	65679692	5655544	23358660	369491	194690	17851136	10189226	10449219	5074676	5333898	27102034	29243812	25648900	10952272	19247614	73663320	39620404	79766392	81584160		3.92163e+07	1.87936e+07		2.08668	0.0916453		Phenylpropanoids and polyketides	Flavonoids	Flavonoid glycosides	Flavonoid O-glycosides	Aurone O-glycosides
1.57_303.05	Quercetin	973.497	990.404	303.05	1.57	REFJWTPEDVJJIY-UHFFFAOYSA-N	302.043	[M+H]+	303.05	2	0.476	118822688	230212320	22393196	70671384	48556900	23408740	78942104	7517099	4573710	3022666	2712720	61325492	59630704	292720480	22169228	103791464	56394932	43005356	67615280	91139224		80050488	6.08121e+07		1.31636	0.576632		Phenylpropanoids and polyketides	Flavonoids	Flavones	Flavonols
1.31_303.05	Morin	960.563	960.078	303.05	1.31	YXOLAZRVSSWPPT-UHFFFAOYSA-N	302.043	[M+H]+	303.05	2	0.476	651322	1051631	379944	15844843	97366	79424	16327754	3689287	1396836	161841	584394	2026166	290445	449718	209806	16276841	553155	2005990	1046709	3957427		2.74007e+06	3.96802e+06		0.690536	0.638615		Phenylpropanoids and polyketides	Flavonoids	Flavones	Flavonols
1.98_317.07	Quercetin 3'-methyl ether	958.53	967.804	317.065	1.98	IZQSVPBOUDKVDZ-UHFFFAOYSA-N	316.058	[M+H]+	317.066	2	0.476	5074686	9648736	660214	12158212	118965	155091	10985271	229815	235116	150140	171622	2358170	2605416	4764872	1236424	6560432	2327615	1424052	2478986	5105804		2.90334e+06	3.94162e+06		0.736584	0.558625		Phenylpropanoids and polyketides	Flavonoids	Flavones	Flavonols
1.55_487.08_1.55_465.10	Isoquercitin	957.962	934.761	487.084_465.1021	1.55_1.55	OVSQVDMCBVZWGM-LQSBFMDOSA-N	464.096	[M+Na]+_[M+H]+	487.0847_465.1028	2	0.7_0.7	216119280	413817916	42587286	364275864	584203	17207	246722158	12657076	7613027	5043263	4830432	117898528	115905572	186608193	44346005	170906370	94838212	72987705	113165902	154044215		1.07553e+08	130943728		0.821369	0.677877		Phenylpropanoids and polyketides	Flavonoids	Flavonoid glycosides	Flavonoid O-glycosides	Flavonoid-3-O-glycosides
4.16_271.06	Galangin	953.02	871.737	271.06	4.16	VCCRNZQBSJXYJD-UHFFFAOYSA-N	270.053	[M+H]+	271.06	2	0.376	25923356	23858106	61089996	87526904	4205542	20516214	378138272	53762492	8735231	21743198	37576900	27997400	56249540	16495842	18791700	89441816	8434416	10690668	108387952	104612344		4.78679e+07	6.85499e+07		0.698292	0.591961		Phenylpropanoids and polyketides	Flavonoids	Flavones	Flavonols
1.49_271.06	Genistein	951.382	953.871	271.06	1.49	TZBJGXHYKVUXJN-UHFFFAOYSA-N	270.053	[M+H]+	271.06	2	0.376	11408662	8486175	6756728	1426340	947006	1066151	3652165	6053493	1361472	1305536	2149905	40232224	11268699	13172312	7659935	34848808	56727992	31428544	55617780	20890248		2.73996e+07	4.24637e+06		6.45248	0.00445634		Phenylpropanoids and polyketides	Isoflavonoids	Isoflav-2-enes	Isoflavones
0.49_287.05	3,5,7,3',4'-Pentahydroxyflavanone	949.99	940.846	287.055	0.49	CXQWRCVTCMQVQX-UHFFFAOYSA-N	304.058	[M+H-H2O]+	287.056	2	0.96	1669564	1154527	448048	165371	124164	146022	169568	734401	197067	107713	357448	5281823	765620	729754	709993	5884571	13518651	5179666	15399734	1304793		4.91321e+06	491644		9.99341	0.0315521		Phenylpropanoids and polyketides	Flavonoids	Flavans	Flavanones	Flavanonols
1.98_479.12	Isorhamnetin 3-O-glucoside	931.845	928.26	479.118	1.98	CQLRUIIRRZYHHS-LFXZADKFSA-N	478.111	[M+H]+	479.118	2	0.376	9840423	19360092	904791	24729738	131803	51815	22359388	421569	242046	204702	184999	4459938	5739872	9883540	1733973	13190342	3247521	2435078	3959551	9391510		5.42263e+06	7.82464e+06		0.69302	0.510181		Phenylpropanoids and polyketides	Flavonoids	Flavonoid glycosides	Flavonoid O-glycosides	Flavonoid-3-O-glycosides
2.12_449.11	Astragalin	928.919	852.958	449.107	2.12	JPUKWEQWGBDDQB-QSOFNFLRSA-N	448.101	[M+H]+	449.108	2	0.776	121746216	289458944	395092896	209953344	75597672	57434160	139508816	356980608	213764864	198024832	117177696	241793808	105714512	278718944	347520928	182866016	123217712	108934616	131221280	218034912		1.8552e+08	2.05756e+08		0.90165	0.656035		Phenylpropanoids and polyketides	Flavonoids	Flavonoid glycosides	Flavonoid O-glycosides	Flavonoid-3-O-glycosides
1.49_167.03	Naringenin 4',7-dimethylether	915.073	932.658	167.034	1.49	CKEXCBVNKRHAMX-HNNXBMFYSA-N	300.1	[M+H-C9H10O]+	167.034	2	0.111	2390564	1819482	2996680	1061584	5701532	3915775	1374095	2649200	3812941	287179	2473594	1426445	471161	1965424	2318807	1607322	4231599	2859240	4720893	944634		2.30191e+06	2.6009e+06		0.885043	0.656584		Phenylpropanoids and polyketides	Flavonoids	O-methylated flavonoids	7-O-methylated flavonoids
2.36_433.11	Apigenin 7-glucoside	904.089	856.678	433.112	2.36	KMOUJOKENFFTPU-QNDFHXLGSA-N	432.106	[M+H]+	433.113	2	0.576	6819864	8092406	5487870	7794006	404565	157687	15920119	25401342	3481503	5369257	4096898	10006866	15209505	10952941	8693872	102044112	3521812	5042562	8851370	47698556		2.16118e+07	7.89286e+06		2.73815	0.204369		Phenylpropanoids and polyketides	Flavonoids	Flavonoid glycosides	Flavonoid O-glycosides	Flavonoid-7-O-glycosides
1.91_419.13	Narirutin	895.262	881.426	419.133	1.91	HXTFHSYLYXVTHC-AJHDJQPGSA-N	580.179	[M+H-C6H10O5]+	419.134	2	0.552	2457793	9297004	1886529	3678273	53781	0	1612237	13446	0	70800	17204	201819	223293	4134238	20214	39976	290883	78373	215911	338552		556046	1.90699e+06		0.291584	0.201416		Phenylpropanoids and polyketides	Flavonoids	Flavonoid glycosides	Flavonoid O-glycosides	Flavonoid-7-O-glycosides
2.57_257.08	Pinocembrin	878.674	926.706	257.08	2.57	URFCJEUYXNAHFI-UHFFFAOYSA-N	256.074	[M+H]+	257.081	2	0.276	21541350	28334178	7156018	16994506	360797	27227	21266804	3966470	4450262	2874832	1731594	27833056	11199420	22777978	8735144	36876380	48023372	26041042	41195688	19700786		24411446	1.06972e+07		2.28203	0.0285785		Phenylpropanoids and polyketides	Flavonoids	Flavans	Flavanones
2.21_433.11	Sophoricoside	876.699	901.623	433.112	2.21	ISQRJFLLIDGZEP-CMWLGVBASA-N	432.106	[M+H]+	433.113	2	0.676	22620102	5686611	222882	59772972	137443	71289	8562195	114652	35841	85084	29040	365559	666060	13297370	146974	608823	515633	221660	269510	451424		1.65721e+06	9.73091e+06		0.170303	0.218443		Phenylpropanoids and polyketides	Isoflavonoids	Isoflavonoid O-glycosides	Isoflavonoid O-glycosides
1.93_625.18	Isorhamnetin 3-neohesperidoside	871.529	845.542	625.176	1.93	QHLKSZBFIJJREC-SPSUIZEHSA-N	624.169	[M+H]+	625.176	2	0.376	3269970	2409410	297870	17210326	43580	26785	10275257	22244	13547	0	0	28670	100897	2419680	0	59975	46212	13040	42781	108378		281963	3.3569e+06		0.0839952	0.131267		Phenylpropanoids and polyketides	Flavonoids	Flavonoid glycosides	Flavonoid O-glycosides	Flavonoid-3-O-glycosides
2.91_443.13	4-Deoxyphloridzin	869.429	871.837	443.131	2.91	NLGUKXQDDTZCDG-QNDFHXLGSA-N	420.142	[M+Na]+	443.131	2	0.518	3969355	6038448	2596349	7199992	103022	16184	7683588	7895074	6181580	8729653	3103133	8134920	6617384	5839416	10270461	17781996	7013846	13210070	11770240	10333170		9.40746e+06	5.04132e+06		1.86607	0.0184092		Phenylpropanoids and polyketides	Flavonoids	Flavonoid glycosides	Flavonoid O-glycosides
0.78_449.11	Luteolin-4'-O-glucoside	867.087	747.945	449.107	0.78	UHNXUSWGOJMEFO-QNDFHXLGSA-N	448.101	[M+H]+	449.108	2	0.576	16219044	27780706	4586384	21217638	590318	470620	20398032	3007943	2212742	2915207	1537496	22481084	12313778	22073212	5223668	29516662	30080358	27687408	19797434	21502574		1.92214e+07	9.93986e+06		1.93377	0.0545651		Phenylpropanoids and polyketides	Flavonoids	Flavonoid glycosides	Flavonoid O-glycosides
1.72_449.11	Kaempferol 7-O-glucoside	857.21	865.268	449.107	1.72	YPWHZCPMOQGCDQ-HMGRVEAOSA-N	448.101	[M+H]+	449.108	2	0.676	71405840	116290600	18482598	297172096	1000845	272128	286802016	12869269	1710290	4676299	1847237	6505353	4356174	73457432	2688107	12360714	8842222	8547136	9523846	8542810		1.36671e+07	8.10682e+07		0.168588	0.105564		Phenylpropanoids and polyketides	Flavonoids	Flavonoid glycosides	Flavonoid O-glycosides	Flavonoid-7-O-glycosides
2.48_317.07	Rhamnetin	853.18	655.491	317.065	2.48	JGUZGNYPMHHYRK-UHFFFAOYSA-N	316.058	[M+H]+	317.066	2	0.376	7307944	11711603	5741791	1237725	955980	933422	1277262	10879047	4119295	5238220	3837938	12845577	6109162	8006418	6293294	23927510	17378926	13693355	23671194	21739906		13750328	4.94023e+06		2.78334	0.00628699		Phenylpropanoids and polyketides	Flavonoids	Flavones	Flavonols
0.68_487.08_0.68_465.10	Quercetin 3-glucoside	851.154	890.322	487.0842_465.1024	0.68_0.68	OVSQVDMCBVZWGM-QSOFNFLRSA-N	464.096	[M+Na]+_[M+H]+	487.0847_465.1028	2	0.5_0.4	10802865	20684433	9898830	28212248	1155703	927951	28860890	1972544	2977862	2570379	1277465	7598615	7216778	12955759	8097826	12456631	21015813	6151524	11138535	11285473		9.91944e+06	1.08064e+07		0.917925	0.82391		Phenylpropanoids and polyketides	Flavonoids	Flavonoid glycosides	Flavonoid O-glycosides	Flavonoid-3-O-glycosides
5.44_285.08	Acacetin	849.429	905.377	285.075	5.44	DANYIYRPLHHOCZ-UHFFFAOYSA-N	284.068	[M+H]+	285.076	2	0.376	878237	556104	2729616	73324800	1580367	7299748	393252224	86241	189330	90340	26850	74696	96349	377336	104982	1429605	336122	264297	529136	1000110		423948	4.79987e+07		0.0088325	0.253775		Phenylpropanoids and polyketides	Flavonoids	O-methylated flavonoids	4'-O-methylated flavonoids
1.56_579.17	Vitexin-2"-rhamnoside	837.175	967.321	579.17	1.56	LYGPBZVKGHHTIE-UHFFFAOYSA-N	578.164	[M+H]+	579.171	2	0.576	1711892	242572	75376	296141	21607	16644	155891	0	0	0	0	89583	207813	1041042	0	39817	205973	21340	193237	366022		216483	252012		0.859016	0.85651		Phenylpropanoids and polyketides	Flavonoids	Flavonoid glycosides	Flavonoid C-glycosides	Flavonoid 8-C-glycosides
0.80_271.06	Dihydrokaempferol	831.935	812.517	271.06	0.8	PADQINQHPQKXNL-LSDHHAIUSA-N	288.063	[M+H-H2O]+	271.06	2	0.138	22713882	13744958	2942968	2404042	1183241	2332169	13222346	2412137	1141548	582380	1597587	64808104	42799092	17230940	4755946	93468072	85348720	51735568	109296376	66103296		5.37144e+07	6.26797e+06		8.56966	0.00290456		Phenylpropanoids and polyketides	Flavonoids	Flavans	Flavanones	Flavanonols
1.06_303.05	Spiraeoside	826.709	911.294	303.05	1.06	OIUBYZLTFSLSBY-HMGRVEAOSA-N	464.096	[M+H-C6H10O5]+	303.05	2	0.452	47356928	69146536	28906826	3097813	2872211	2420254	2825175	41894388	17078660	20706026	16046765	82989504	32597924	52790920	25481904	99635472	121360360	88062808	119837296	79559800		7.18363e+07	2.36305e+07		3.03998	0.00389978		Phenylpropanoids and polyketides	Flavonoids	Flavonoid glycosides	Flavonoid O-glycosides
3.03_447.13	Glycitin	818.932	758.452	447.128	3.03	OZBAVEKZGSOMOJ-MIUGBVLSSA-N	446.121	[M+H]+	447.129	2	0.576	2306430	1904492	441885	38323988	68928	42863	3633653	222539	448652	393761	249108	204027	183458	907967	943785	287443	482352	310535	340853	1205810		511534	4.77872e+06		0.107044	0.284257		Phenylpropanoids and polyketides	Isoflavonoids	Isoflavonoid O-glycosides	Isoflavonoid O-glycosides
2.21_579.17	Isorhoifolin	814.582	692.461	579.17	2.21	FKIYLTVJPDLUDL-SLNHTJRHSA-N	578.164	[M+H]+	579.171	2	0.576	80883352	19745086	590689	205120320	357006	175693	29190986	239315	97408	127752	76260	904957	1886016	46995252	323132	1304988	932342	304435	530355	1336025		5.45938e+06	3.36528e+07		0.162227	0.213422		Phenylpropanoids and polyketides	Flavonoids	Flavonoid glycosides	Flavonoid O-glycosides	Flavonoid-7-O-glycosides
1.19_319.04	Myricetin	806.146	477.507	319.044	1.19	IKMDFBPHZNJCSN-UHFFFAOYSA-N	318.038	[M+H]+	319.045	2	0.476	23397	45432	98122	11395068	17646002	10671848	11225828	185017	72890	80781	122103	241403	71481	67635480	134439	120844	136848	174440	246496	98384		6.89819e+06	5.14444e+06		1.3409	0.809089		Phenylpropanoids and polyketides	Flavonoids	Flavones	Flavonols
0.44_579.17	Apigenin 7-O-neohesperidoside	797.768	817.766	579.17	0.44	FKIYLTVJPDLUDL-WAEXOFCTSA-N	578.164	[M+H]+	579.171	2	0.576	2868708	4431018	160062	2741740	22391	0	3649335	0	0	0	0	0	0	3003416	0	0	0	0	0	0		300342	1.38733e+06		0.21649	0.115403		Phenylpropanoids and polyketides	Flavonoids	Flavonoid glycosides	Flavonoid O-glycosides	Flavonoid-7-O-glycosides
2.76_493.13	NCGC00385204-01!5-hydroxy-2-[2-hydroxy-3-[(2S,3R,4S,5S,6R)-3,4,5-trihydroxy-6-(hydroxymethyl)oxan-2-yl]oxyphenyl]-7,8-dimethoxychromen-4-one	795.886	793.531	493.134	2.76	JCUIPEIMZRLNKQ-BSTKLLGTSA-N	492.127	[M+H]+	493.134	2	0.576	40377552	48116808	44626356	54189108	2874816	2229439	37536440	33251828	32078024	16040920	15002836	46257676	14122254	61028328	48088304	27179330	66509512	36140256	93703480	31414130		4.39446e+07	3.11321e+07		1.41155	0.205872		Phenylpropanoids and polyketides	Flavonoids	Flavonoid glycosides	Flavonoid O-glycosides
1.96_595.17	Kaempferol 3-O-rutinoside	795.309	831.027	595.165	1.96	RTATXGUCZHCSNG-QHWHWDPRSA-N	594.158	[M+H]+	595.166	2	0.376	760134	1751361	416343	7329584	100848	63466	5228786	249020	28931	24433	22405	153763	222746	888866	76957	211895	125046	94899	196356	516226		250916	1.59529e+06		0.157285	0.133735		Phenylpropanoids and polyketides	Flavonoids	Flavonoid glycosides	Flavonoid O-glycosides	Flavonoid-3-O-glycosides
2.53_301.07	Pratensein	782.055	753.257	301.07	2.53	FPIOBTBNRZPWJW-UHFFFAOYSA-N	300.063	[M+H]+	301.071	2	0.376	4585708	9773183	5331580	5701742	548897	347370	6629292	2586464	2344318	2140495	2076711	2045477	1029294	3681048	4535218	2000951	2882235	1612466	2267528	3514089		2.5645e+06	3.9989e+06		0.641301	0.176305		Phenylpropanoids and polyketides	Isoflavonoids	O-methylated isoflavonoids	4'-O-methylated isoflavonoids	3'-hydroxy,4'-methoxyisoflavonoids
3.80_331.08	NCGC00385220-01!2-(3,4-dihydroxyphenyl)-5-hydroxy-6,7-dimethoxychromen-4-one	781.023	806.019	331.081	3.8	IMEYGBIXGJLUIS-UHFFFAOYSA-N	330.074	[M+H]+	331.081	2	0.476	101811552	202124592	128794320	156789344	6468128	7748884	179105456	77536760	18211646	13265512	10138513	20367740	33712516	103538984	8656848	154940176	94525696	64190856	132623640	193332976		8.16028e+07	8.91856e+07		0.914977	0.812692		Phenylpropanoids and polyketides	Flavonoids	O-methylated flavonoids	7-O-methylated flavonoids
1.34_255.06	Daidzein	751.733	676.632	255.065	1.34	ZQSIJRDFPHDXIC-UHFFFAOYSA-N	254.058	[M+H]+	255.065	2	0.376	94919512	185892336	81524416	146883280	5257387	725519	156884752	19227080	7160586	10509509	6454472	26614034	27215452	108745568	28145174	53042824	52620212	31857358	50543128	50209312		4.35448e+07	7.08984e+07		0.614185	0.28469		Phenylpropanoids and polyketides	Isoflavonoids	Isoflav-2-enes	Isoflavones
0.60_437.14	Naringin dihydrochalcone	742.511	663.632	437.143	0.6	CWBZAESOUBENAP-QVNVHUMTSA-N	582.195	[M+H-C6H10O4]+	437.144	2	1.166	1296507	2159706	234597	1785462	15123	0	2334126	0	0	0	0	0	0	1211406	0	0	0	0	0	19811		123122	782552		0.157334	0.0749699		Phenylpropanoids and polyketides	Flavonoids	Flavonoid glycosides	Flavonoid O-glycosides
2.06_479.12	NCGC00384521-01!2-(3,4-dihydroxyphenyl)-5-hydroxy-7-methoxy-3-[3,4,5-trihydroxy-6-(hydroxymethyl)oxan-2-yl]oxychromen-4-one	731.815	736.682	479.118	2.06	PHEWILLIAJUBQE-UHFFFAOYSA-N	478.111	[M+H]+	479.118	2	0.376	5294834	10110787	3419591	10199263	443802	287973	11545448	1384402	2139738	1747349	1063910	4829394	4459997	5535479	4637098	11421251	13187872	4988290	9412656	6822414		6.63584e+06	4.65732e+06		1.42482	0.28753		Phenylpropanoids and polyketides	Flavonoids	Flavonoid glycosides	Flavonoid O-glycosides	Flavonoid-3-O-glycosides
2.20_463.12	Peonidin 3-O-rutinoside cation	718.371	872.074	463.123	2.2	ONQVTPMFYSRRLL-HUJUZFAXSA-O	609.181	[Cat-C6H10O4]+	463.123	2	0.59	4199010	7492736	4086184	3880439	438904	283332	4471932	104474	83072	68065	34809	177379	204111	4045439	179394	407296	368702	197064	413870	321116		634918	2.51081e+06		0.252873	0.0625042		Phenylpropanoids and polyketides	Flavonoids	Flavonoid glycosides	Flavonoid O-glycosides	Anthocyanins
1.48_289.07	Engeletin	717.681	881.789	289.07	1.48	VQUPQWGKORWZII-WDPYGAQVSA-N	434.121	[M+H-C6H10O4]+	289.071	2	0.366	790378	1049060	489231	1292823	63572	61764	1140037	398094	69836	83112	175437	2681060	881164	889212	564535	2372714	3248678	2013000	3344728	1370412		1754094	543791		3.22568	0.00915407		Phenylpropanoids and polyketides	Flavonoids	Flavonoid glycosides	Flavonoid O-glycosides	Flavonoid-3-O-glycosides
2.61_755.24	NCGC00381235-01!3-[4,5-dihydroxy-3-[(2R,3R,4R,5R,6S)-3,4,5-trihydroxy-6-methyloxan-2-yl]oxy-6-[[(2R,3R,4R,5R,6S)-3,4,5-trihydroxy-6-methyloxan-2-yl]oxymethyl]oxan-2-yl]oxy-5-hydroxy-2-(4-hydroxyphenyl)-7-methoxychromen-4-one	713.887	696.255	755.238	2.61	JGDLCWFCXJLERP-ZSTRHOSHSA-N	754.232	[M+H]+	755.239	2	1.076	39431	52138	16497	11238481	0	0	4613627	0	0	0	0	15068	0	76528	0	0	0	0	0	0		9159.6	1.59602e+06		0.00573904	0.206233		Phenylpropanoids and polyketides	Flavonoids	Flavonoid glycosides	Flavonoid O-glycosides	Flavonoid-3-O-glycosides
1.87_757.22	NCGC00384983-01!3-[(2S,4S,6R)-6-[[(2R,3R,4R,5S,6S)-3,5-dihydroxy-6-methyl-4-[(2S,3R,4S,5S,6R)-3,4,5-trihydroxy-6-(hydroxymethyl)oxan-2-yl]oxyoxan-2-yl]oxymethyl]-3,4,5-trihydroxyoxan-2-yl]oxy-5,7-dihydroxy-2-(4-hydroxyphenyl)chromen-4-one	704.087	702.819	757.218	1.87	MFIXKYXSBNIMPX-PMLYRHIJSA-N	756.211	[M+H]+	757.219	2	0.676	10902088	33700828	21642602	12241040	2858242	2493864	8065995	19848	15648	14896	12922	40230	33033	21086682	23037	0	37100	33989	43414	17474		2.13279e+06	9.19551e+06		0.231938	0.10512		Phenylpropanoids and polyketides	Flavonoids	Flavonoid glycosides	Flavonoid O-glycosides	Flavonoid-3-O-glycosides
5.06_315.09	3,7-Dihydroxy-3',4'-dimethoxyflavone	698.183	883.339	315.086	5.06	LTSJJOKAWSCMBC-UHFFFAOYSA-N	314.079	[M+H]+	315.086	2	0.476	1618827	2074521	6135604	107481176	3236212	5519520	401571264	573547	392079	264627	551312	1436159	1383652	1084388	329752	3570610	993694	446847	4102975	4197723		1.80971e+06	5.28867e+07		0.0342186	0.234995		Phenylpropanoids and polyketides	Flavonoids	Flavones	Flavonols
1.64_757.22	NCGC00386032-01!3-[(2S,3R,4S,5S,6R)-4,5-dihydroxy-3-[3,4,5-trihydroxy-6-(hydroxymethyl)oxan-2-yl]oxy-6-[[(2R,3R,4R,5R,6S)-3,4,5-trihydroxy-6-methyloxan-2-yl]oxymethyl]oxan-2-yl]oxy-5,7-dihydroxy-2-(4-hydroxyphenyl)chromen-4-one	669.061	696.269	757.218	1.64	VNLOLXSJMINBIS-CTLJHIMSSA-N	756.211	[M+H]+	757.219	2	0.476	4800044	8821994	1422701	9398166	191002	163568	8357158	0	0	0	0	21995	23926	5142602	0	0	20228	28055	29146	27096		529305	3.31546e+06		0.159647	0.0692915		Phenylpropanoids and polyketides	Flavonoids	Flavonoid glycosides	Flavonoid O-glycosides	Flavonoid-3-O-glycosides
2.79_623.20	Pectolinarin	662.697	879.488	623.197	2.79	DUXQKCCELUKXOE-CBBZIXHGSA-N	622.19	[M+H]+	623.197	2	0.576	19111560	28191106	8858290	232623328	960285	841145	65198128	1608929	1185963	1365334	580444	6603757	3379430	23608614	3447939	7372986	9105728	6942926	9347182	7323558		7.77126e+06	3.59944e+07		0.215902	0.247651		Phenylpropanoids and polyketides	Flavonoids	Flavonoid glycosides	Flavonoid O-glycosides	Flavonoid-7-O-glycosides
2.34_639.19	Demethoxycentaureidin 7-O-rutinoside	648.081	863.06	639.192	2.34	PYPKJBUJNZMSTH-UHFFFAOYSA-N	638.185	[M+H]+	639.192	2	0.376	2822248	6398206	1519772	278700160	144358	122932	289831968	49830	23163	34962	20566	425187	279349	2568096	120549	551239	652499	708268	479167	470018		627494	5.79648e+07		0.0108254	0.16293		Phenylpropanoids and polyketides	Flavonoids	Flavonoid glycosides	Flavonoid O-glycosides	Flavonoid-7-O-glycosides
2.14_611.16	Luteolin-7,3'-di-O-glucoside	645.863	747.78	611.16	2.14	BISZYPSIZGKOFA-IPOZFMEPSA-N	610.153	[M+H]+	611.161	2	0.676	1731067	4088175	934682	715352	64645	35157	540922	534978	316385	255103	39642	615520	184531	1000295	498898	787858	697265	528981	860697	309891		552358	921647		0.599316	0.373949		Phenylpropanoids and polyketides	Flavonoids	Flavonoid glycosides	Flavonoid O-glycosides	Flavonoid-7-O-glycosides
1.71_741.22	Robinin	635.501	930.644	741.222	1.71	PEFASEPMJYRQBW-HKWQTAEVSA-N	740.216	[M+H]+	741.224	2	1.176	950167	989469	28460	11412988	0	0	10414555	0	0	0	0	0	0	658069	0	0	0	0	0	0		65806.9	2.37956e+06		0.027655	0.140283		Phenylpropanoids and polyketides	Flavonoids	Flavonoid glycosides	Flavonoid O-glycosides	Flavonoid-7-O-glycosides
2.90_317.07	NCGC00163594-03!2-(3,4-dihydroxyphenyl)-5,7-dihydroxy-6-methoxychromen-4-one	618.365	853.35	317.065	2.9	FHHSEFRSDKWJKJ-UHFFFAOYSA-N	316.058	[M+H]+	317.066	2	0.376	1841157	4081440	955833	1551237	421190	201868	1170718	1854338	960409	522718	517541	961300	680097	1418499	232874	2863122	2254273	1503204	2718922	2612926		1.57628e+06	1.35609e+06		1.16237	0.644772		Phenylpropanoids and polyketides	Flavonoids	O-methylated flavonoids	6-O-methylated flavonoids
2.99_463.12	Tectoridin	610.819	817.173	463.123	2.99	CNOURESJATUGPN-UDEBZQQRSA-N	462.116	[M+H]+	463.123	2	0.676	35647396	57393040	88180736	73531656	7917935	5855472	42264224	74700408	61001292	31101750	32937766	38053304	19812904	37799932	100777936	12933031	53366000	38921132	80449792	44514880		4.59567e+07	4.77594e+07		0.962254	0.884468		Phenylpropanoids and polyketides	Isoflavonoids	Isoflavonoid O-glycosides	Isoflavonoid O-glycosides
2.28_459.13	6''-O-Acetyldaidzin	593.218	750	459.128	2.28	ZMOZJTDOTOZVRT-DODNOZFWSA-N	458.121	[M+H]+	459.129	2	0.676	70231	200505	40762	123340	0	0	87786	39824	203131	58953	47502	710993	319692	136189	326832	1055456	1248168	1083341	1230070	706988		686523	82453.2		8.32622	0.00231334		Phenylpropanoids and polyketides	Isoflavonoids	Isoflavonoid O-glycosides	Isoflavonoid O-glycosides
0.80_243.06	Fustin	589.035	822.2	243.065	0.8	FNUPUYFWZXZMIE-LSDHHAIUSA-N	288.063	[M+H-CH2O2]+	243.065	2	0.296	20194280	12200441	1393056	2050861	737952	1722898	11655753	2124645	1007052	393638	1319944	57500964	38269532	15304832	4049563	88063000	81651064	50567404	105692152	64288488		5.06707e+07	5.34806e+06		9.4746	0.00308498		Phenylpropanoids and polyketides	Flavonoids	Flavans	Flavanones	Flavanonols
9.55_287.05	Luteolin	583.19	878.946	287.055	9.55	IQPNAANSBPBGFQ-UHFFFAOYSA-N	286.048	[M+H]+	287.055	2	0.376	1431515	1722759	1652285	1533814	443289	292718	2388965	1811992	659536	864479	1154451	856938	1496304	1445462	831837	5410236	997203	989648	1746535	2543722		1.74723e+06	1.28014e+06		1.36488	0.35646		Phenylpropanoids and polyketides	Flavonoids	Flavones	Flavones
2.27_273.08	Naringenin	382.339	920.665	273.075	2.27	FTVWIRXFELQLPI-UHFFFAOYSA-N	272.068	[M+H]+	273.076	2	0.376	4176820	5846640	8010790	606499	407099	581721	1876477	3307315	1264917	2110534	1629892	15519710	4565943	5252220	5784569	11554675	23192920	14949015	19113388	8060966		1.09623e+07	2.81888e+06		3.88889	0.00540814		Phenylpropanoids and polyketides	Flavonoids	Flavans	Flavanones
0.18_697.20	Unknown	-1	-1	697.198	0.18			[M+H]2+		4		0	0	0	0	49048	0	0	0	0	0	0	0	0	0	0	0	0	0	0	0		0	4904.8		0	0.343436
0.19_307.01	Unknown	-1	-1	307.012	0.19			[M+H]+		4		144958	279401	1182250	542569	245674	293114	312514	417549	29043	158217	85556	2821287	1449667	359802	1153529	3887511	6778824	9002934	5186420	2449791		3.31753e+06	360529		9.20185	0.0107087
0.19_377.13	Unknown	-1	-1	377.129	0.19			[M+H]+		4		474692	454760	0	0	0	0	465547	0	0	0	0	0	0	422698	0	0	0	0	0	0		42269.8	139500		0.30301	0.258284
0.19_413.08	Unknown	-1	-1	413.08	0.19			[M+H]+		4		319425	0	0	0	182061	179810	813146	0	0	0	0	0	0	0	0	0	0	0	0	0		0	149444		0	0.101754
0.19_431.10	Unknown	-1	-1	431.101	0.19			[M+H]+		4		263907	191830	7526200	756823	2835641	2309952	629405	0	0	0	0	27166	28784	531754	0	158432	226335	246548	80282	142671		144197	1.45138e+06		0.0993521	0.113899
0.19_465.00	Unknown	-1	-1	465.002	0.19			[M+H]+		4		39102	0	167731	211961	39920	95390	0	268920	89845	69168	0	451213	374068	29185	652118	1358587	1450712	1270448	1341728	694860		762292	98203.7		7.76235	0.00441707
0.19_491.00	Unknown	-1	-1	491.002	0.19			[M+H]+		4		0	0	32304	0	0	0	0	0	0	0	0	166411	41807	0	32504	726532	1181325	912777	1032723	131866		422594	3230.4		130.818	0.0222913
0.19_491.01	Unknown	-1	-1	491.014	0.19			[M+H]+		4		0	0	74117	0	0	0	0	0	0	0	0	205596	46190	0	64658	389674	703938	507383	702166	168659		278826	7411.7		37.6198	0.0130882
0.19_502.97	Unknown	-1	-1	502.972	0.19			[M+H]+		4		0	0	173723	0	320615	733224	0	1266781	1535402	487771	329428	558827	704345	0	2619736	668484	593400	632348	724961	1046107		787764	451752		1.7438	0.251715
0.19_565.00	Unknown	-1	-1	564.995	0.19			[M+H]+		4		0	0	0	0	0	0	0	0	0	0	0	33056	0	0	0	213902	280738	179805	205326	0		91282.7	0		#DIV/0!	0.0320437
0.19_617.10	Unknown	-1	-1	617.101	0.19			[M+H]+		4		0	0	0	0	348563	291276	0	0	0	0	0	0	0	0	0	0	0	0	0	0		0	63983.9		0	0.169757
0.19_787.00	Unknown	-1	-1	786.997	0.19			[M+H]+		4		0	0	0	0	0	0	0	29055	0	0	0	43691	37667	0	110195	94474	50811	106574	110284	66737		62043.3	2905.5		21.3537	0.00168751
0.20_275.07	Unknown	-1	-1	275.069	0.2			[M+H]+		4		75081	0	267649	0	963689	3195274	85206	0	0	18036	0	0	22864	0	0	24181	0	24923	0	0		7196.8	460494		0.0156285	0.187823
0.20_337.09	Unknown	-1	-1	337.089	0.2			[M+H]+		4		32377612	30681232	1440976	26837256	169900	144609	33719980	29004	27083	14317	37972	0	17151	19039864	0	0	0	0	0	169225		1.92642e+06	1.25442e+07		0.153571	0.0727024
0.20_411.12	Unknown	-1	-1	411.116	0.2			[M+H]+		4		6995602	11787928	7315663	15499349	2083031	1802120	16761945	16721	0	0	0	40666	48885	13127885	0	88248	357955	793467	39452	50079		1.45466e+06	6.22624e+06		0.233635	0.0688754
0.20_447.09	Unknown	-1	-1	447.087	0.2			[M+H]+		4		1738471	1177064	8773145	1614904	2742154	1353663	1613355	0	0	0	0	0	0	1453987	0	0	0	0	0	0		145399	1.90128e+06		0.0764743	0.0611533
0.20_447.11	Unknown	-1	-1	447.109	0.2			[M+H]+		4		0	0	267933	0	762011	966882	0	0	0	214275	25100	0	0	0	0	0	0	39277	0	43079		10745.6	221110		0.0485984	0.0951521
0.20_465.09	Unknown	-1	-1	465.094	0.2			[M+H]+		4		0	0	726213	309467	82448	74468	485928	0	0	0	0	0	0	238527	0	0	55038	0	0	0		29356.5	167852		0.174895	0.130261
0.21_495.11	Unknown	-1	-1	495.11	0.21			[M+H]2+		4		973547	188793	27917	1204789	0	0	919167	0	0	0	0	0	0	682313	0	0	0	0	0	0		68231.3	331421		0.205875	0.146862
0.21_523.14	Unknown	-1	-1	523.143	0.21			[M+H]2+		4		196747	0	484822	349138	124986	431583	563181	0	0	0	0	0	0	319950	0	0	14195	38036	0	0		37218.1	215046		0.173071	0.0401571
0.22_321.12	Unknown	-1	-1	321.115	0.22			[M+H]+		4		10480238	3360540	1391168	2863023	1017159	903438	3909462	19160	0	0	0	0	29619	1590821	0	0	0	80155	0	0		170060	2.39442e+06		0.0710233	0.0553774
0.22_415.10	Unknown	-1	-1	415.1	0.22			[M+H]+		4		3523856	5716924	9045559	3399994	1284611	607915	4171671	0	0	0	0	32630	0	4421476	0	0	0	0	0	0		445411	2775053		0.160505	0.0446276
0.22_497.15	Unknown	-1	-1	497.148	0.22			[M+H]+		4		343610	409627	497709	351481	1476827	277310	429748	0	0	0	0	0	0	1071366	0	0	0	0	0	0		107137	378631		0.282958	0.135304
0.22_593.19	Unknown	-1	-1	593.188	0.22			[M+H]+		4		173542	0	332706	1376292	0	0	0	0	0	0	0	0	0	460726	0	0	0	0	0	0		46072.6	188254		0.244736	0.345312
0.22_725.21	Unknown	-1	-1	725.21	0.22			[M+H]+		4		407691	207959	0	0	0	0	553643	0	0	0	0	0	0	629591	0	0	0	0	0	0		62959.1	116929		0.538437	0.558074
0.23_345.12	Unknown	-1	-1	345.12	0.23			[M+H]2+		4		112476	117649	49685	2711300	0	0	7090723	0	0	0	0	0	0	453796	0	0	0	0	0	0		45379.6	1.00818e+06		0.0450113	0.218281
0.23_449.09	Unknown	-1	-1	449.09	0.23			[M+H]+		4		273370	311314	270789	194776	0	98059	271279	0	0	0	0	0	0	344279	0	0	0	0	0	0		34427.9	141959		0.242521	0.0665607
0.23_500.16	Unknown	-1	-1	500.158	0.23			[M+H]2+		4		199119	177271	368497	232987	362455	240547	0	0	0	0	0	0	0	270399	0	0	0	22829	0	0		29322.8	158088		0.185485	0.032327
0.23_501.02	Unknown	-1	-1	501.017	0.23			[M+H]+		4		276795	786880	352009	3456941	0	0	4244105	0	0	0	14621	0	0	5747515	0	138821	0	62216	0	0		596317	911673		0.654091	0.683144
0.23_531.15	Unknown	-1	-1	531.15	0.23			[M+H]+		4		233139	96740	115554	0	1904223	1667403	0	0	0	0	0	0	0	154921	0	0	0	0	0	0		15492.1	401706		0.0385658	0.131668
0.24_283.14	Unknown	-1	-1	283.139	0.24			[M+H]+		4		383895	1000179	0	370357	0	0	206065	0	0	0	0	0	0	389296	0	0	0	0	41281	0		43057.7	196050		0.219627	0.188421
0.24_347.11	Unknown	-1	-1	347.109	0.24			[M+H]+		4		2700446	1711208	1602403	4170129	2264898	3233327	1174332	0	0	0	0	23518	0	1488329	0	0	0	108729	0	0		162058	1.68567e+06		0.0961381	0.00892429
0.24_459.18	Unknown	-1	-1	459.182	0.24			[M+H]+		4		1685337	391944	0	857077	0	0	746662	0	0	0	0	0	0	0	0	0	0	0	0	0		0	368102		0	0.0717947
0.24_465.14	Unknown	-1	-1	465.136	0.24			[M+H]+		4		780409	1504851	273794	934896	221270	437960	612381	0	0	0	0	0	0	917636	0	0	19866	0	0	0		93750.2	476556		0.196724	0.0511519
0.24_481.13	Unknown	-1	-1	481.131	0.24			[M+H]+		4		6179112	9951984	835666	5187484	127027	41789	3984178	0	0	0	0	0	0	5225122	0	0	0	0	0	0		522512	2630724		0.198619	0.110571
0.24_796.27	Unknown	-1	-1	796.267	0.24			[M+H]+		4		396428	620147	0	404506	0	0	302528	0	0	0	0	0	0	1367424	0	0	0	0	0	0		136742	172361		0.793349	0.822415
0.25_307.08	Unknown	-1	-1	307.083	0.25			[M+H]+		4		5987756	5814434	3009344	6442216	1685742	1592530	11878437	57445	27190	21540	21517	24723	22616	9584681	29097	61596	20619	59512	23557	0		984792	3.65166e+06		0.269683	0.102925
0.25_316.10	Unknown	-1	-1	316.1	0.25			[M+H]+		4		357915	388529	347997	384641	139009	84110	637224	0	0	0	0	0	0	533726	0	0	0	0	0	0		53372.6	233942		0.228144	0.0548592
0.25_360.07	Unknown	-1	-1	360.071	0.25			[M+H]+		4		1470487	580526	159010	1252991	48862	260802	1458586	0	0	0	0	30353	19895	1119236	0	0	0	38498	0	0		120798	523126		0.230916	0.0988153
0.25_437.16	Unknown	-1	-1	437.164	0.25			[M+H]+		4		716547	393795	367304	320860	245801	77093	627695	0	0	0	0	0	0	727855	0	0	0	0	0	0		72785.5	274910		0.264762	0.0827985
0.25_515.19	Unknown	-1	-1	515.189	0.25			[M+H]2+		4		735513	723694	0	893493	54852	0	3067475	0	0	0	0	0	0	513387	0	0	0	0	0	0		51338.7	547503		0.0937689	0.139358
0.26_391.10	Unknown	-1	-1	391.1	0.26			[M+H]+		4		591660	100608	110133	123687	283603	809261	239153	0	0	19949	135349	27445	100078	569509	0	0	0	51889	39473	0		92374.3	227805		0.405497	0.203128
0.27_319.05	Unknown	-1	-1	319.048	0.27			[M+H]+		4		0	167210	267249	160145	130276	121027	58244	948132	0	0	303964	65913	0	0	56257	36867	46050	74640	75266	22100		68105.7	185228		0.367685	0.236381
0.27_347.13	Unknown	-1	-1	347.131	0.27			[M+H]+		4		323626	410459	1801656	433957	175969	108896	326163	0	0	0	0	0	0	162246	0	0	0	0	26527	25417		21419	358073		0.0598175	0.0782946
0.27_627.16	Unknown	-1	-1	627.163	0.27			[M+H]+		4		700329	556995	0	798929	0	24241	806687	0	0	0	0	0	0	477793	0	0	0	0	0	0		47779.3	288718		0.165488	0.0833873
0.27_707.22	Unknown	-1	-1	707.216	0.27			[M+H]+		4		621405	1262372	410461	707993	36315	84949	596095	0	0	0	0	0	0	954964	0	0	0	0	0	0		95496.4	371959		0.256739	0.113005
0.28_307.01	Unknown	-1	-1	307.007	0.28			[M+H]+		4		0	0	134399	0	92612	64658	0	51344	25067	0	31772	0	0	0	0	17674	0	0	22261	0		7170.7	36808		0.194814	0.0858629
0.28_507.10	Unknown	-1	-1	507.101	0.28			[M+H]+		4		117316	531660	68973	72767	0	0	179939	0	0	0	0	0	0	103778	16908	19980	45660	33144	0	0		21947	97065.5		0.226105	0.188941
0.28_607.17	Unknown	-1	-1	607.166	0.28			[M+H]+		4		0	0	0	468415	0	0	537257	0	0	0	0	0	0	0	0	0	0	0	0	0		0	100567		0	0.168966
0.28_639.10	Unknown	-1	-1	639.096	0.28			[M+H]+		4		0	0	0	0	0	0	0	25508	0	0	0	0	0	0	0	0	0	0	17795	0		1779.5	2550.8		0.697624	0.807279
0.29_451.09	Unknown	-1	-1	451.087	0.29			[M+H]+		4		77288	125085	149988	0	317225	183253	0	254986	160632	25615	50347	90422	0	79552	82786	33622	74057	71709	83698	0		56619.3	129407		0.437528	0.0648118
0.30_373.19	Unknown	-1	-1	373.19	0.3			[M+H]+		4		1215433	2623529	33176	2596634	30209	0	2593333	0	0	0	0	0	0	620585	0	0	0	0	0	0		62058.5	909231		0.0682538	0.0581129
0.30_435.09	Unknown	-1	-1	435.089	0.3			[M+H]+		4		251838	527623	132733	324941	0	0	256586	0	0	0	0	0	0	259208	0	23196	0	0	0	0		28240.4	149372		0.189061	0.0816098
0.31_403.25	Unknown	-1	-1	403.255	0.31			[M+H]+		4		97611	115725	0	34744	0	0	110535	0	0	0	0	0	0	109780	0	0	0	0	0	0		10978	35861.5		0.306122	0.221008
0.32_259.06	Unknown	-1	-1	259.059	0.32			[M+H]+		4		865894	1753279	261336	299253	22337	0	172248	89204	37639	21766	0	68261	18453	441295	29011	211512	283599	174389	366771	63113		165640	352296		0.470174	0.329831
0.32_315.00	Unknown	-1	-1	315.002	0.32			[M+H]+		4		73314	0	119517	0	41361	59860	0	532616	234166	375980	370872	846912	467790	0	731205	842386	803310	169776	942567	628385		580320	143681		4.03894	0.00198343
0.32_557.13	Unknown	-1	-1	557.126	0.32			[M+H]+		4		90122	90998	313903	0	0	0	103200	0	0	0	0	0	0	0	0	0	0	0	0	0		0	59822.3		0	0.0907771
0.32_581.20	Unknown	-1	-1	581.2	0.32			[M+H]2+		4		421832	807850	0	561743	0	0	725626	0	0	0	0	0	0	591636	0	0	0	0	0	0		59163.6	251705		0.235051	0.138809
0.33_451.12	Unknown	-1	-1	451.123	0.33			[M+H]2+		4		381068	1276019	94416	181149	37219	0	286215	0	0	0	0	0	0	296809	0	0	0	0	0	0		29680.9	225609		0.131559	0.156038
0.33_467.12	Unknown	-1	-1	467.118	0.33			[M+H]+		4		1206884	3272977	399848	379915	27496	0	142846	0	0	0	0	46468	18626	652341	25508	129081	283610	99926	350350	42422		164833	542997		0.303562	0.282272
0.34_317.05	Unknown	-1	-1	317.05	0.34			[M+H]+		4		87598	0	429170	45055	113958	29804	0	38434	21015	0	0	23316	0	112995	25366	255212	267283	221338	338257	102771		134654	76503.4		1.7601	0.322715
0.34_393.00	Unknown	-1	-1	393	0.34			[M+H]+		4		0	0	0	0	0	0	0	54035	30219	0	61854	159908	20609	0	94044	110106	227828	145121	332633	66289		121839	8425.4		14.4609	0.0058822
0.36_347.04	Unknown	-1	-1	347.039	0.36			[M+H]+		4		289165	258711	1583190	42775	515422	329070	77616	2048222	2077454	364839	830729	1142840	85164	195155	2550556	375984	1134238	1608603	3223617	75533		1.12224e+06	758646		1.47927	0.404851
0.37_335.12	Unknown	-1	-1	335.124	0.37			[M+H]+		4		416515	791977	216918	586658	32172	36639	542448	0	0	0	0	0	0	447551	0	0	0	0	0	0		44755.1	262333		0.170604	0.0576452
0.37_531.11	Unknown	-1	-1	531.111	0.37			[M+H]+		4		1747078	3318938	416395	1195614	0	0	956070	0	0	0	0	0	0	1469140	0	0	0	0	0	0		146914	763410		0.192445	0.126372
0.38_287.05	Unknown	-1	-1	287.055	0.38			[M+H]+		4		1910133	3076574	429223	549849	177758	99198	234600	487810	80385	30097	37636	156999	34839	714314	146169	273855	253511	207666	444077	134477		240354	707563		0.339693	0.177799
0.38_519.12	Unknown	-1	-1	519.119	0.38			[M+H]+		4		214707	159422	328708	71583	94505	56039	212705	0	0	0	0	0	0	301807	0	0	26287	0	0	0		32809.4	113767		0.288391	0.0983819
0.40_447.09	Unknown	-1	-1	447.089	0.4			[M+H]+		4		70713	0	0	0	0	0	49278	0	0	0	0	0	0	0	0	0	0	0	37068	0		3706.8	11999.1		0.308923	0.372155
0.43_403.00	Unknown	-1	-1	402.998	0.43			[M+H]+		4		35149	0	68953	0	36286	45493	0	675526	441422	166890	525492	1477470	313896	0	770904	1105768	1299450	1076141	1632566	723222		892491	146972		6.07253	0.00128775
0.43_459.09	Unknown	-1	-1	459.09	0.43			[M+H]+		4		297746	648461	430114	374353	83367	71948	262330	18031	0	0	0	0	0	226117	121338	20233	20953	26279	0	0		41492	218635		0.189777	0.0347693
0.44_551.11	Unknown	-1	-1	551.108	0.44			[M+H]+		4		21485	32717	35273	49330	28966	17288	33291	23653	0	14700	0	24535	16200	64793	36307	68023	29982	27027	54647	37186		35870	25670.3		1.39733	0.222326
0.44_581.15	Unknown	-1	-1	581.15	0.44			[M+H]+		4		42868	0	165772	0	44099	41403	37579	0	0	0	0	0	0	0	0	0	0	0	0	0		0	33172.1		0	0.0697173
0.44_627.15	Unknown	-1	-1	627.154	0.44			[M+H]+		4		326982	1347249	106518	654651	0	0	683186	0	0	0	0	0	0	378778	0	20578	0	0	18913	0		41826.9	311859		0.134121	0.0982438
0.45_317.12	Unknown	-1	-1	317.12	0.45			[M+H]+		4		216851	515563	591034	358196	171666	150438	371629	15577	0	0	60608	136771	76753	314242	22637	29069	0	0	69314	163733		87312.7	239095		0.365179	0.061797
0.46_291.09	Unknown	-1	-1	291.091	0.46			[M+H]2+		4		3164666	10374205	98169	4701219	28994	0	4973394	0	0	0	0	0	0	1857093	0	0	0	0	0	0		185709	2.33406e+06		0.0795648	0.0858317
0.46_606.18	Unknown	-1	-1	606.181	0.46			[M+H]+		4		37435	96134	24869	117594	0	0	0	0	0	0	0	0	0	0	0	0	0	0	0	0		0	27603.2		0	0.0789077
0.49_469.11	Unknown	-1	-1	469.111	0.49			[M+H]+		4		27288	87373	297877	120607	19700	0	104057	0	0	0	0	0	0	81476	0	0	0	0	0	0		8147.6	65690.2		0.124031	0.0908068
0.52_628.18	Unknown	-1	-1	628.182	0.52			[M+H]+		4		807792	1703840	0	316722	0	0	376262	0	0	0	0	0	0	637832	0	13425	0	0	23279	0		67453.6	320462		0.210489	0.201505
0.56_319.00	Unknown	-1	-1	319.005	0.56			[M+H]+		4		0	0	55410	0	0	0	0	0	0	0	0	0	0	0	30650	0	0	20486	0	0		5113.6	5541		0.922866	0.948823
0.58_305.06	Unknown	-1	-1	305.063	0.58			[M+H]+		4		191961	152770	151553	88152	26810	17920	52214	66436	26744	21073	52886	403340	81599	104003	232150	519294	1514012	552769	1848947	62115		537112	79563.3		6.75074	0.0493637
0.58_503.08	Unknown	-1	-1	503.079	0.58			[M+H]+		4		0	0	93588	28761	0	0	0	0	0	0	0	0	0	118140	36225	0	0	0	0	18759		17312.4	12234.9		1.415	0.741907
0.62_919.27	Unknown	-1	-1	919.271	0.62			[M+H]+		4		99785	512387	20374	4776574	0	17545	2993273	0	0	0	0	0	0	33136	0	0	0	0	0	0		3313.6	841994		0.00393542	0.145721
0.63_589.12	Unknown	-1	-1	589.118	0.63			[M+H]+		4		177242	49645	20635	115595	0	0	277065	0	0	0	0	25632	21460	180607	57865	87482	19707	21897	92067	83558		59027.5	64018.2		0.922042	0.888332
0.67_303.19	Unknown	-1	-1	303.191	0.67			[M+H]+		4		177959	452249	0	172595	0	0	168692	0	0	0	0	0	0	172565	0	0	0	0	0	0		17256.5	97149.5		0.177628	0.138951
0.67_435.13	Unknown	-1	-1	435.128	0.67			[M+H]+		4		933080	1501817	364671	134023	53892	20303	137145	0	0	0	0	16346	24491	995687	0	30354	65650	22317	16608	121612		129306	314493		0.411158	0.338579
0.68_617.14	Unknown	-1	-1	617.145	0.68			[M+H]+		4		240237	0	32956	46099	0	0	0	0	0	17070	0	0	0	173058	19602	0	0	30885	16238	0		23978.3	33636.2		0.712872	0.743367
0.75_395.11	Unknown	-1	-1	395.11	0.75			[M+H]+		4		487873	1353920	1140783	3247776	70963	0	3159716	0	0	17355	0	0	0	562065	18035	0	0	0	20213	25988		62630.1	947839		0.0660768	0.0586061
0.75_463.12	Unknown	-1	-1	463.123	0.75			[M+H]+		4		49712	224849	18927	1239468	0	0	991739	0	0	0	0	0	0	85564	0	0	0	0	0	0		8556.4	252470		0.0338908	0.130995
0.80_599.12	Unknown	-1	-1	599.115	0.8			[M+H]+		4		0	0	0	0	0	0	0	0	0	0	0	569313	251387	0	0	1054417	1026234	223845	1457869	503118		508618	0		#DIV/0!	0.0123471
0.80_633.05	Unknown	-1	-1	633.053	0.8			[M+H]+		4		0	0	0	0	0	0	0	0	0	0	0	868535	605976	0	24519	1222006	1139539	676034	1381644	947037		686529	0		#DIV/0!	0.00248635
0.85_465.10	Unknown	-1	-1	465.101	0.85			[M+H]+		4		81537	228776	227720	211623	24377	22533	258910	122574	73803	48422	24283	146287	105622	167535	169343	143378	185300	75902	117226	113650		124853	130028		0.960201	0.878198
0.85_517.02	Unknown	-1	-1	517.021	0.85			[M+H]+		4		331008	268482	131759	216734	65828	22643	278071	0	0	0	0	0	0	335192	0	0	0	0	0	0		33519.2	131452		0.254991	0.0838996
0.86_325.14	Unknown	-1	-1	325.142	0.86			[M+H]+		4		267683	627886	65293	218452	0	0	184717	0	0	0	0	916126	56908	206406	0	938654	2963478	2734155	710165	177387		870328	136403		6.38056	0.0668162
0.89_311.13	Unknown	-1	-1	311.127	0.89			[M+H]+		4		642838	1220738	343130	403913	56598	71371	431734	211358	103561	213267	77186	1098542	256018	864848	348202	1183777	2060419	1483732	1878346	773970		1002504	369851		2.71056	0.0199653
0.89_449.11	Unknown	-1	-1	449.107	0.89			[M+H]+		4		1355741	1543384	187874	1963005	26323	14248	907333	214627	123967	168864	106482	1268636	1065352	1393058	276893	3951396	2158820	1451885	1341460	2157637		1.51716e+06	650537		2.33217	0.0525754
1.01_357.10	Unknown	-1	-1	357.096	1.01			[M+H]+		4		18811	176555	14430	114517	14737	0	86259	0	0	0	0	0	0	36599	0	0	16034	0	18946	14429		8600.8	42530.9		0.202225	0.12072
1.02_331.05	Unknown	-1	-1	331.048	1.02			[M+H]+		4		164249	334812	146925	156088	0	0	229194	12006	13912	16723	0	109308	19318	208800	26641	102319	63621	76386	125617	60138		79214.8	107391		0.73763	0.510544
1.05_473.05	Unknown	-1	-1	473.046	1.05			[M+H]2+		4		228997	182476	177059	74621	0	0	113949	75735	23934	34252	19914	405908	81904	138103	23062	543654	631994	427938	538966	440037		325148	91102.3		3.56904	0.012439
1.06_486.98	Unknown	-1	-1	486.982	1.06			[M+H]+		4		50929	29382	60062	0	20003	0	0	69932	120366	30145	24063	97816	0	0	241295	59284	183929	285475	144174	0		103604	38081.9		2.72055	0.091827
1.07_302.04	Unknown	-1	-1	302.042	1.07			[M+H]+		4		282586	300805	121129	0	0	22378	22885	460723	102275	139333	105524	351199	186395	252266	146100	551571	756903	581497	990151	416530		433814	145211		2.98746	0.0143985
1.13_409.00	Unknown	-1	-1	408.999	1.13			[M+H]+		4		25781	22179	37377	18660	79513	35751	24615	71483	125979	0	163323	103462	0	21347	100633	21897	54005	99619	109955	0		67424.1	44133.8		1.52772	0.288867
1.13_449.11	Unknown	-1	-1	449.107	1.13			[M+H]+		4		1465675	2576377	315000	1269881	36115	0	1348493	52556	22540	16958	29065	97258	88902	1335821	58991	473538	137521	142823	115316	171619		265085	710360		0.373171	0.176544
1.16_771.24	Unknown	-1	-1	771.238	1.16			[M+H]+		4		0	0	0	1375810	0	0	839375	0	0	0	0	0	0	0	0	0	0	0	0	0		0	221518		0	0.181575
1.18_627.16	Unknown	-1	-1	627.155	1.18			[M+H]+		4		234498	560301	72672	365894	0	0	365053	0	0	0	0	0	0	251136	0	0	0	0	0	0		25113.6	159842		0.157115	0.0796372
1.21_423.13	Unknown	-1	-1	423.127	1.21			[M+H]+		4		314414	504772	608804	340469	34619	16859	238664	37718	0	0	0	0	0	536492	0	0	0	0	0	13639		55013.1	209632		0.262427	0.101979
1.22_275.01	Unknown	-1	-1	275.008	1.22			[M+H]+		4		63453	37057	56529	28183	158794	104392	78129	145120	124980	30077	134325	87161	25813	26920	112955	57153	173314	119033	226219	59410		102230	82671.4		1.23659	0.452978
1.22_663.13	Unknown	-1	-1	663.132	1.22			[M+H]+		4		81646	158802	0	484549	0	0	409053	0	0	0	0	0	0	43286	0	0	0	0	0	0		4328.6	113405		0.0381694	0.0943359
1.23_443.09	Unknown	-1	-1	443.094	1.23			[M+H]+		4		53368	78378	852017	0	103991	50662	0	176590	29512	128940	17840	0	0	64451	95116	15881	15668	0	21899	0		23085.5	147346		0.156676	0.157895
1.27_480.11	Unknown	-1	-1	480.112	1.27			[M+H]+		4		469450	948896	55764	601483	0	0	664819	61246	52160	50916	30488	26959	51445	878659	35917	24095	19243	17803	26469	11026		112210	290473		0.386302	0.217957
1.27_601.13	Unknown	-1	-1	601.13	1.27			[M+H]2+		4		243315	813829	117416	23591	0	0	0	0	0	0	0	0	0	317603	0	0	0	0	0	0		31760.3	119815		0.265078	0.3326
1.28_473.14	Unknown	-1	-1	473.141	1.28			[M+H]+		4		0	40775	16211	0	0	0	0	21613	0	0	13636	0	0	0	0	0	0	0	16089	0		2972.5	7859.9		0.378185	0.33429
1.28_773.21	Unknown	-1	-1	773.213	1.28			[M+H]+		4		753774	2451852	64080	3064344	0	0	2653065	0	0	0	0	0	0	475149	0	0	0	0	0	0		47514.9	898712		0.05287	0.0669545
1.30_315.18	Unknown	-1	-1	315.18	1.3			[M+H]+		4		91869	111288	22091	124576	0	0	95123	0	0	0	0	0	0	84747	0	0	0	0	0	0		8474.7	44494.7		0.190465	0.0803228
1.31_441.08	Unknown	-1	-1	441.079	1.31			[M+H]+		4		4396598	8633036	3554226	1258049	0	0	1836148	121816	53227	21368	21200	157391	41461	5886614	41663	647134	2234576	1334023	603452	183558		1.11511e+06	1.98745e+06		0.561075	0.424629
1.33_603.17	Unknown	-1	-1	603.168	1.33			[M+H]+		4		412931	539856	155104	630092	0	0	787044	0	0	0	0	0	0	538828	0	0	0	0	0	0		53882.8	252503		0.213395	0.0975624
1.34_455.10	Unknown	-1	-1	455.105	1.34			[M+H]+		4		1268395	1336978	1134761	1374575	72007	0	1293115	231729	106741	173032	122438	409250	485373	1073724	646408	821419	741161	453510	656880	775552		618572	699133		0.884769	0.711786
1.34_619.16	Unknown	-1	-1	619.163	1.34			[M+H]+		4		572998	2531095	900764	1911962	0	0	2363405	0	0	0	0	38587	42198	1343712	45248	430626	412642	192151	403975	427735		333687	828022		0.402993	0.190456
1.36_667.18	Unknown	-1	-1	667.184	1.36			[M+H]+		4		0	0	0	0	51127	0	0	42221	87843	56250	78671	40671	78064	0	55542	22606	43475	71970	48753	57895		49764.7	23744.1		2.09588	0.0617204
1.37_447.09	Unknown	-1	-1	447.093	1.37			[M+H]+		4		52201	45261	67102	110565	75045	14695	0	84747	35397	46046	20515	0	0	71954	39635	22657	37577	46415	50396	37361		32651	53105.9		0.614828	0.123392
1.37_601.12	Unknown	-1	-1	601.116	1.37			[M+H]+		4		178805	838274	301598	1816846	18887	0	645106	0	0	0	0	0	0	599067	16682	0	0	11250	0	0		62699.9	379952		0.165021	0.132301
1.39_613.21	Unknown	-1	-1	613.21	1.39			[M+H]+		4		189525	776601	0	250962	0	0	229764	0	0	0	0	0	0	453389	0	0	0	0	0	0		45338.9	144685		0.313362	0.288138
1.39_903.28	Unknown	-1	-1	903.276	1.39			[M+H]+		4		3651567	3356604	471426	862759	88407	23811	595894	0	0	0	0	0	0	2130222	0	0	0	0	0	0		213022	905047		0.235371	0.183484
1.50_683.18	Unknown	-1	-1	683.181	1.5			[M+H]+		4		0	33729	0	273989	0	0	810340	0	0	0	0	0	0	0	0	0	0	0	0	0		0	111806		0	0.206778
1.54_343.12	Unknown	-1	-1	343.117	1.54			[M+H]+		4		132592	164729	205758	45068	27631	53288	40540	301958	56953	299207	85958	90855	22220	233511	75592	220319	130604	129045	340768	78609		140748	132772		1.06007	0.86228
1.55_463.09	Unknown	-1	-1	463.087	1.55			[M+H]+		4		1011560	1112428	302903	1067115	0	0	885609	126429	65246	35350	67883	857571	796274	821160	327776	749267	521394	455281	594598	754297		594550	460664		1.29064	0.457604
1.60_407.18	Unknown	-1	-1	407.184	1.6			[M+H]+		4		95110	165062	0	93668	0	0	46866	0	0	0	0	0	0	57085	0	0	0	0	0	74916		13200.1	40070.6		0.329421	0.215676
1.61_501.00	Unknown	-1	-1	500.999	1.61			[M+H]+		4		0	0	0	165472	115560	57215	175108	0	0	0	0	0	0	507902	0	0	0	0	0	0		50790.2	51335.5		0.989378	0.992359
1.62_485.07	Unknown	-1	-1	485.07	1.62			[M+H]+		4		352527	454160	187723	526138	0	0	316553	106123	59342	27617	65504	433388	366270	349541	245404	389534	349725	285432	329398	356101		317030	203018		1.56158	0.1262
1.65_435.09	Unknown	-1	-1	435.091	1.65			[M+H]+		4		260749	639411	127857	375790	0	0	261535	57853	22511	17202	17451	342257	177937	345784	74369	486407	283426	230527	762354	304589		302510	176291		1.71597	0.19712
1.68_563.18	Unknown	-1	-1	563.176	1.68			[M+H]+		4		259776	446143	24656	139641	0	0	210210	0	0	0	0	0	0	298284	0	0	0	0	0	0		29828.4	108043		0.27608	0.191559
1.68_599.20	Unknown	-1	-1	599.197	1.68			[M+H]+		4		2936764	2832864	140297	1340559	37532	71103	1437592	0	0	0	0	25615	16564	3049184	0	21345	48052	21198	26087	22121		323017	879671		0.367202	0.265595
1.70_347.08	Unknown	-1	-1	347.079	1.7			[M+H]+		4		766487	958512	177834	182303	0	15156	121914	0	0	0	0	24208	0	510544	27924	23842	30285	15638	54539	29334		71631.4	222221		0.322344	0.234738
1.71_285.13	Unknown	-1	-1	285.13	1.71			[M+H]+		4		132822	149514	238685	0	196659	486434	17323	194991	0	41577	63305	63469	54494	98561	152501	212051	446536	533041	139776	116076		187981	145800		1.2893	0.559149
1.72_633.12	Unknown	-1	-1	633.121	1.72			[M+H]+		4		959100	912314	286660	4475872	23904	0	3775102	15193	0	0	0	22463	22217	829237	0	98629	95898	20251	60388	68829		121791	1.04481e+06		0.116567	0.117179
1.76_633.14	Unknown	-1	-1	633.142	1.76			[M+H]+		4		708181	889700	939990	451816	0	0	257521	0	0	0	0	0	0	556787	0	26914	0	0	22966	14012		62067.9	324721		0.191142	0.0767107
1.79_579.17	Unknown	-1	-1	579.17	1.79			[M+H]+		4		383334	205482	85469	287134	23429	14436	297896	0	0	0	0	24154	27255	433381	0	0	28509	0	26085	48580		58796.4	129718		0.453263	0.276147
1.81_315.05	Unknown	-1	-1	315.049	1.81			[M+H]+		4		138559	72326	21961	100502	110401	74447	74309	18785	0	0	0	20415	14597	372999	0	35515	117687	190773	39762	70819		86256.7	61129		1.41106	0.542616
1.82_617.13	Unknown	-1	-1	617.129	1.82			[M+Na]+		4		139902	234648	0	0	0	0	0	0	0	0	0	22098	22277	159850	14786	157281	186797	129202	23548	89426		80526.5	37455		2.14995	0.228676
1.82_649.14	Unknown	-1	-1	649.137	1.82			[M+H]+		4		0	0	68196	620993	0	0	752650	0	0	0	0	0	43445	48213	0	0	17212	0	16337	62461		18766.8	144184		0.130159	0.203392
1.82_749.19	Unknown	-1	-1	749.189	1.82			[M+H]+		4		1098669	907689	221183	493724	0	0	703425	0	0	0	0	0	0	877374	0	30914	15229	19281	28614	17989		98940.1	342469		0.288902	0.1497
1.83_475.14	Unknown	-1	-1	475.144	1.83			[M+H]+		4		231465	320443	0	196273	0	0	151835	0	0	0	0	0	0	266662	0	0	13214	0	0	0		27987.6	90001.6		0.310968	0.207333
1.83_477.07	Unknown	-1	-1	477.067	1.83			[M+H]+		4		120847	248164	68669	680898	13942	15137	687210	53092	0	0	20254	386541	296942	188167	173100	399657	157611	164282	234125	354701		237538	188796		1.25817	0.613119
1.83_571.14	Unknown	-1	-1	571.144	1.83			[M+H]+		4		457101	285146	0	80421	0	14718	183834	0	15428	0	0	262617	574246	208204	49399	453314	712031	184828	984158	943183		437198	103665		4.21742	0.0184201
1.86_587.14	Unknown	-1	-1	587.139	1.86			[M+H]+		4		50072	96908	35210	0	0	0	0	67539	19143	100027	0	48640	0	49554	28488	0	83508	24979	65266	0		30043.5	36889.9		0.81441	0.673392
1.90_391.14	Unknown	-1	-1	391.137	1.9			[M+H]+		4		124033	134052	106271	41226	0	0	32095	19523	21276	11267	0	19586	13651	97582	0	21631	29787	0	31560	15557		22935.4	48974.3		0.468315	0.187476
1.93_327.09	Unknown	-1	-1	327.086	1.93			[M+H]+		4		414667	930145	700029	191259	0	42290	228253	30539	39403	201653	19892	406116	401159	709693	565997	392330	505156	473437	551619	338172		436357	277824		1.57063	0.188469
1.94_521.13	Unknown	-1	-1	521.129	1.94			[M+H]+		4		445220	942626	644523	501970	131170	70937	382491	0	0	0	0	0	0	1331821	0	0	0	0	0	0		133182	311894		0.427011	0.302957
1.94_581.15	Unknown	-1	-1	581.15	1.94			[M+H]+		4		398358	638602	802168	348865	67805	69861	392035	85217	11840	16290	14130	39632	15049	343188	34865	54252	25585	60446	68251	51607		70700.5	283104		0.249733	0.0438227
1.95_423.11	Unknown	-1	-1	423.107	1.95			[M+H]+		4		429069	129580	47595	0	0	0	97808	24688	0	0	16842	1455220	177062	285802	123295	425305	285335	136393	1062522	198976		416675	72874		5.71775	0.0478635
2.01_223.07	Unknown	-1	-1	223.075	2.01			[M+H]+		4		160801	184491	80553	67452	0	0	107998	0	0	0	0	0	0	189563	0	0	22830	18265	0	0		23065.8	60129.5		0.383602	0.224442
2.02_438.18	Unknown	-1	-1	438.175	2.02			[M+H]+		4		847892	814887	372242	481609	17919	0	413920	17360	17042	63594	0	64230	23738	870058	18182	36771	107518	28868	99086	17095		126555	304646		0.415415	0.20281
2.03_482.13	Unknown	-1	-1	482.132	2.03			[M+H]+		4		18170	0	0	0	0	0	0	0	0	0	0	64190	55773	0	0	144157	74598	286060	166846	202913		99453.7	1817		54.7351	0.0114128
2.03_519.12	Unknown	-1	-1	519.116	2.03			[M+H]+		4		442961	488542	228849	253768	0	0	230736	16326	16509	32225	22114	41014	0	420497	16092	20330	49963	15954	49414	15804		65118.2	170992		0.380827	0.156959
2.08_633.12	Unknown	-1	-1	633.121	2.08			[M+H]+		4		147403	169857	40763	531932	0	0	376967	0	0	0	0	0	0	115713	0	0	0	0	0	0		11571.3	126692		0.091334	0.0869384
2.10_459.13	Unknown	-1	-1	459.128	2.1			[M+H]+		4		1184344	330530	238548	276605	15755	42465	114899	90147	12683	0	58066	859115	773505	906014	70427	465390	839479	411774	1586043	1501962		747178	230598		3.24018	0.0198505
2.11_569.10	Unknown	-1	-1	569.102	2.11			[M+H]+		4		3511116	2620598	2150359	283793	169086	227846	630455	1465711	642110	846235	1246592	6387415	4363209	2667456	2475988	6687402	7285642	5977078	6649127	4774832		4.85147e+06	1.25473e+06		3.86655	0.00031696
2.13_255.14	Unknown	-1	-1	255.14	2.13			[M+H]+		4		133535	105251	131337	0	0	0	0	90895	0	0	64357	387432	224054	131990	208036	272115	517457	192055	245267	67147		230991	46101.8		5.01046	0.00223389
2.13_327.16	Unknown	-1	-1	327.159	2.13			[M+H]+		4		664032	1055623	558838	257228	81357	152119	577129	564305	198932	407380	199221	1191520	780635	638787	685250	1473636	1857682	1465912	1904504	1140438		1.13376e+06	451694		2.51001	0.00424388
2.15_933.27	Unknown	-1	-1	933.265	2.15			[M+H]+		4		1488638	3142522	0	2183002	0	0	2083587	0	0	0	0	0	0	1420903	0	0	0	0	15012	0		143592	889775		0.16138	0.0947378
2.16_323.13	Unknown	-1	-1	323.127	2.16			[M+H]+		4		1406240	3085364	143165	1922593	22796	0	1737633	123768	39758	65709	0	369686	584301	1517973	113394	471359	931806	499107	753891	864280		610580	854703		0.714377	0.527812
2.16_559.16	Unknown	-1	-1	559.157	2.16			[M+H]+		4		3990721	6633176	1629632	3413247	329037	23002	4020656	1202389	630390	758932	233193	2523948	2182689	4419325	987776	3144360	3466492	2573099	3463180	3398056		2.63921e+06	2.26312e+06		1.16618	0.640083
2.17_389.12	Unknown	-1	-1	389.123	2.17			[M+H]+		4		39923	82977	122885	0	28529	24129	0	40115	39573	26100	48982	34885	0	89425	49394	94288	71941	0	88457	95713		57308.5	40423.1		1.41772	0.322096
2.17_565.17	Unknown	-1	-1	565.166	2.17			[M+H]+		4		217160	300935	0	351148	0	0	294571	0	0	0	0	65547	104187	227969	0	0	103546	65652	218558	176827		96228.6	116381		0.826838	0.723607
2.17_577.16	Unknown	-1	-1	577.156	2.17			[M+H]+		4		205293	289183	0	954751	0	0	1079546	0	0	0	0	27655	0	78641	0	0	0	0	55334	0		16163	252877		0.0639164	0.106444
2.18_417.10	Unknown	-1	-1	417.101	2.18			[M+H]2+		4		1501147	2130434	674272	378218	343016	32232	1693179	332751	404105	346674	123092	1128659	728015	1577362	326722	302751	1162876	691894	1246071	593460		788090	783603		1.00573	0.987047
2.20_517.09	Unknown	-1	-1	517.089	2.2			[M+H]+		4		48461	0	898173	276135	122441	139259	169035	442881	252139	238524	348999	516469	175578	0	549644	415471	206208	58482	251562	139759		266217	258705		1.02904	0.941339
2.22_297.08	Unknown	-1	-1	297.075	2.22			[M+H]+		4		46528	126614	28606	38798	0	0	94420	30659	0	0	0	47951	26507	109091	0	903340	37841	108298	244548	271035		174861	36562.5		4.78253	0.14669
2.23_867.23	Unknown	-1	-1	867.233	2.23			[M+H]+		4		18600	65869	0	0	0	0	0	0	0	0	0	0	0	29462	0	0	0	0	0	0		2946.2	8446.9		0.348791	0.463195
2.26_637.18	Unknown	-1	-1	637.176	2.26			[M+H]+		4		1284292	2055433	120514	1230618	13957	0	902394	16422	0	101561	0	570424	890597	1195902	47252	828261	1226023	864305	591108	1696666		791054	572519		1.38171	0.4572
2.32_303.16	Unknown	-1	-1	303.159	2.32			[M+H]+		4		96509	231608	130678	79489	20026	21689	173715	17852	14485	0	21038	21697	0	122319	26694	29459	0	0	25225	68539		31497.1	78605.1		0.4007	0.112827
2.32_331.04	Unknown	-1	-1	331.044	2.32			[M+H]+		4		1061900	2379263	3479652	512123	804060	748261	385568	966941	391786	772734	352087	251326	120416	537482	386721	298190	520009	185839	388024	274468		331456	1.15023e+06		0.288165	0.0293542
2.32_801.24	Unknown	-1	-1	801.244	2.32			[M+H]+		4		616658	876687	211230	447221	15461	14329	385749	0	0	0	0	0	0	730872	0	0	0	0	0	0		73087.2	256734		0.284681	0.154623
2.35_655.19	Unknown	-1	-1	655.187	2.35			[M+H]+		4		507208	434658	445324	488977	12844	0	344264	0	0	0	0	21281	0	634961	0	0	20471	0	24214	27684		72861.1	223328		0.326252	0.140768
2.36_311.09	Unknown	-1	-1	311.091	2.36			[M+H]+		4		95786	398380	87099	43305	0	0	29303	0	0	13737	0	100547	27805	341391	0	0	26009	0	0	0		49575.2	66761		0.742577	0.741816
2.37_659.16	Unknown	-1	-1	659.158	2.37			[M+H]+		4		783129	1171777	384597	713045	10015	0	508893	80404	12276	47844	18701	662581	447623	1298867	62476	1707526	1737566	1377875	1030196	1497205		984062	371198		2.65104	0.0232501
2.38_435.18	Unknown	-1	-1	435.176	2.38			[M+H]+		4		22988	0	116916	0	59753	36763	0	406498	142330	300646	147671	40558	0	0	79569	0	119770	37193	217903	21401		66406.5	108589		0.611538	0.414851
2.42_523.06	Unknown	-1	-1	523.058	2.42			[M+H]+		4		78129	82096	0	0	0	0	28560	149354	0	0	0	134443	37779	40023	0	253456	222827	84390	114320	86472		97371	33813.9		2.87961	0.0662109
2.43_771.23	Unknown	-1	-1	771.234	2.43			[M+H]+		4		2180840	4773664	1170786	2773111	136569	108319	2082267	0	0	0	0	0	0	2965856	0	0	29711	0	0	0		299557	1.32256e+06		0.226498	0.104479
2.45_327.12	Unknown	-1	-1	327.122	2.45			[M+H]+		4		37092	71885	31443	32118	0	0	27188	67887	27275	25777	16143	235706	61511	48954	124654	182149	281134	689163	304894	84055		202836	32066.5		6.32549	0.0235606
2.48_345.10	Unknown	-1	-1	345.096	2.48			[M+H]+		4		4499280	4529693	3493708	251401	0	19809	107612	155494	13619	22773	0	64133	70808	258325	78873	274004	344533	207273	187567	89205		157472	1.30934e+06		0.120268	0.101845
2.50_239.07	Unknown	-1	-1	239.07	2.5			[M+H]+		4		143577	200251	73326	140615	24659	0	160208	0	18270	23052	16855	35857	53987	193821	22144	77891	112489	59099	73228	65887		71125.8	78395.8		0.907265	0.804924
2.50_325.11	Unknown	-1	-1	325.106	2.5			[M+H]+		4		777726	1149170	1140571	395832	205839	240815	494130	1700604	559227	1760208	665031	1524670	405423	1045301	1081473	1617032	2163967	2094729	2121331	824427		1.35434e+06	842412		1.60769	0.0761577
2.50_547.18	Unknown	-1	-1	547.181	2.5			[M+H]+		4		1537699	1581055	791040	928736	146616	102157	618717	46835	15246	17999	14096	91819	32391	1373243	15651	30235	222173	68527	148767	97774		209468	578610		0.362019	0.135935
2.51_293.07	Unknown	-1	-1	293.068	2.51			[M+H]+		4		136264	70980	69737	68338	27239	0	88875	0	0	0	15833	36722	0	150284	0	0	37829	0	0	0		24066.8	46143.3		0.521567	0.310701
2.51_505.13	Unknown	-1	-1	505.134	2.51			[M+H]+		4		1061102	1457048	437221	972593	145370	23830	352815	0	0	17091	0	39144	20048	1835084	16290	0	43125	65121	21351	23865		206403	446707		0.462054	0.343447
2.51_513.10	Unknown	-1	-1	513.102	2.51			[M+H]+		4		31323	48564	40727	0	0	0	24621	59682	0	0	21873	77887	0	47375	38101	121631	55191	35574	314321	43561		75551.4	20491.7		3.68693	0.090201
2.53_329.10	Unknown	-1	-1	329.1	2.53			[M+H]+		4		1682947	1883310	527124	822721	27807	18278	1252884	0	0	58836	18734	679379	309663	2899894	130738	907966	1698825	1043217	1457869	518938		966522	627391		1.54054	0.361831
2.53_351.08	Unknown	-1	-1	351.083	2.53			[M+H]+		4		142558	72941	31464	35689	0	0	108513	0	0	0	0	83737	0	213591	41765	148261	406141	207775	468635	43626		161353	39116.5		4.12494	0.0478895
2.53_585.16	Unknown	-1	-1	585.156	2.53			[M+H]+		4		0	29226	23613	23638	0	0	21216	52645	0	0	0	0	0	0	0	0	0	0	0	0		0	15033.8		0	0.0271809
2.54_275.05	Unknown	-1	-1	275.054	2.54			[M+H]+		4		440259	208711	355285	187667	833013	572853	470221	1950755	912067	53319	1004167	635369	29710	298143	602040	178529	1115718	643597	1381926	39418		592862	598415		0.99072	0.98079
2.54_471.09	Unknown	-1	-1	471.089	2.54			[M+H]+		4		168510	182659	1276519	294292	136803	101044	430353	1225850	393443	76730	618859	342725	64348	220125	532196	1717977	344526	198380	427355	185363		465185	428620		1.08531	0.861062
2.54_489.14	Unknown	-1	-1	489.139	2.54			[M+H]+		4		618733	818583	344057	491470	164036	50973	136490	0	0	0	0	0	0	1194037	0	0	27909	0	22527	0		124447	262434		0.474204	0.372724
2.54_501.03	Unknown	-1	-1	501.034	2.54			[M+H]+		4		292647	71467	193980	94334	739050	438454	315637	1774277	800270	20917	857213	337767	0	183792	527714	104176	948631	429374	1320904	0		470957	474103		0.993364	0.988678
2.54_845.28	Unknown	-1	-1	845.284	2.54			[M+H]+		4		99887	0	0	0	0	0	25007	0	0	0	0	0	0	0	0	0	0	0	0	0		0	12489.4		0	0.244231
2.56_657.18	Unknown	-1	-1	657.181	2.56			[M+H]+		4		37111	111263	67817	41608	0	0	41120	27563	0	18907	0	44241	17766	43198	0	40810	23735	36061	54072	34333		29421.6	34538.9		0.85184	0.688756
2.59_917.27	Unknown	-1	-1	917.27	2.59			[M+H]+		4		1992542	3864365	814973	2507342	59145	0	2425803	86797	59646	38624	0	28158	79626	1589974	28398	72694	97358	44974	82043	108182		213141	1.18492e+06		0.179877	0.0624793
2.62_400.14	Unknown	-1	-1	400.14	2.62			[M+H]+		4		40651	139986	21643	0	0	0	23279	12146	0	0	0	0	0	202212	0	0	0	0	24918	0		22713	23770.5		0.955512	0.96582
2.62_917.29	Unknown	-1	-1	917.291	2.62			[M+H]+		4		328361	265252	35177	3216769	0	0	1331660	0	0	0	0	0	0	220672	0	0	0	0	0	0		22067.2	517722		0.0426237	0.16437
2.63_447.13	Unknown	-1	-1	447.128	2.63			[M+H]+		4		457027	901253	153126	18336382	20172	0	11453268	17063	12730	0	0	35364	44350	328275	15625	131504	130692	69397	97988	105450		95864.5	3.1351e+06		0.0305778	0.168227
2.66_741.22	Unknown	-1	-1	741.223	2.66			[M+H]+		4		2840219	2997444	338841	1221334	23597	26617	1462748	0	0	0	0	78626	75755	1899576	22216	105413	178124	129639	221427	153225		286400	891080		0.321408	0.1727
2.68_435.25	Unknown	-1	-1	435.251	2.68			[M+H]+		4		0	0	0	0	0	0	0	0	0	15717	23059	0	0	0	0	0	0	0	0	0		2305.9	1571.7		1.46714	0.795859
2.68_449.08	Unknown	-1	-1	449.084	2.68			[M+H]+		4		375839	318889	374821	587081	0	0	1370584	0	12639	0	0	363254	49323	356294	65102	494402	2350116	1169863	2348466	373864		757068	303985		2.49048	0.175835
2.68_619.04	Unknown	-1	-1	619.039	2.68			[M+H]+		4		209676	62611	270643	0	1007071	1606862	98504	3029456	1989172	26026	1872691	315501	0	0	706107	29210	1088997	405658	1772741	0		619090	830002		0.74589	0.609383
2.69_409.09	Unknown	-1	-1	409.091	2.69			[M+H]+		4		1711743	1981569	1288297	3962377	0	0	7916254	85913	0	34391	20714	1795424	821870	2027159	309360	3239856	8722459	5190416	7896522	3873548		3.38973e+06	1.69805e+06		1.99625	0.195525
2.69_427.10	Unknown	-1	-1	427.102	2.69			[M+H]+		4		142116	157771	98770	339460	0	0	552435	0	0	0	0	169455	60631	287500	35184	229130	537664	353292	436918	245819		235559	129055		1.82526	0.204128
2.69_473.11	Unknown	-1	-1	473.112	2.69			[M+H]+		4		79959	118952	0	59960	0	0	23357	0	26541	36899	0	254786	156734	45038	39942	263960	230111	180197	183001	212938		156671	34566.8		4.5324	0.0028044
2.70_225.09	Unknown	-1	-1	225.091	2.7			[M+H]+		4		97221	429047	0	60729	0	0	100714	21876	28611	23059	0	194168	94580	114289	34691	214909	247711	189000	253596	214688		155763	76125.7		2.04613	0.129365
2.70_411.11	Unknown	-1	-1	411.107	2.7			[M+H]+		4		628958	545849	1892472	43511	1504642	765896	60609	4961108	2309273	249630	1256738	6839032	231151	939666	1184875	1357368	6226136	2067604	9104206	382027		2.95888e+06	1.29619e+06		2.28274	0.159227
2.70_431.10	Unknown	-1	-1	431.097	2.7			[M+H-H2O]+		4		139708	157857	30841	201972	0	0	257258	22259	18337	57369	19861	96401	114358	176354	32374	195189	272706	151885	224578	202179		148588	88560.1		1.67783	0.144332
2.70_499.07	Unknown	-1	-1	499.071	2.7			[M+H]2+		4		0	0	0	0	459718	450289	106197	0	0	0	0	0	0	73797	0	0	0	0	0	0		7379.7	101620		0.0726203	0.151396
2.72_523.10	Unknown	-1	-1	523.101	2.72			[M+H]+		4		111154	140082	20378	0	0	0	71703	14338	0	0	27653	351108	114932	98970	28836	405449	250863	138396	393586	174483		198428	35765.5		5.54802	0.00608765
2.73_541.11	Unknown	-1	-1	541.113	2.73			[M+H]+		4		545504	297581	57897	29873	0	0	344622	55048	0	0	24509	1503986	459567	577962	141518	1604081	1001071	541691	1684901	678862		821815	133052		6.17662	0.00549752
2.74_303.09	Unknown	-1	-1	303.086	2.74			[M+H]+		4		243336	254077	455050	0	57901	112114	130717	363171	123930	197925	197947	1294096	387939	356409	289459	1230250	835887	904725	1303049	661283		746104	193822		3.84943	0.00274972
2.74_503.07	Unknown	-1	-1	503.073	2.74			[M+H]2+		4		0	0	0	253350	1452685	1011466	323875	0	0	0	0	0	0	1049214	0	0	0	0	0	0		104921	304138		0.34498	0.319023
2.76_373.09	Unknown	-1	-1	373.089	2.76			[M+H]+		4		59861	116887	264761	40896	36165	31154	66820	125762	208538	204845	69608	174312	99514	146063	248545	118667	107994	123790	206043	137319		143186	115569		1.23896	0.393629
2.76_451.11	Unknown	-1	-1	451.113	2.76			[M+H]+		4		2075060	2598022	131045	1034203	0	0	738389	378701	451112	207729	204241	1096731	1244239	1169781	464950	845886	3477224	1870919	3483474	3806328		1.76638e+06	761426		2.31983	0.0664945
2.78_651.15	Unknown	-1	-1	651.149	2.78			[M+H]+		4		0	97714	0	0	32592	0	0	0	0	0	0	889225	6241496	0	15603	2116895	2865612	3478188	1752558	3356925		2.07165e+06	13030.6		158.983	0.0098903
2.83_425.12	Unknown	-1	-1	425.123	2.83			[M+H]+		4		473600	357277	129558	0	21017	28144	0	2301216	386641	21088	369192	349288	25366	66421	57688	357424	1397005	466632	735408	75520		389994	371854		1.04878	0.945036
2.87_577.19	Unknown	-1	-1	577.191	2.87			[M+H]+		4		111340	1874543	30181	659746	0	0	1166698	14955	18164	26665	0	19625	30329	87745	27044	202456	33959	76498	25678	73001		57633.5	390229		0.147691	0.14095
2.88_491.12	Unknown	-1	-1	491.118	2.88			[M+H]+		4		32026	87859	67035	45722	108762	59303	32025	294629	930607	113258	282904	522274	118234	96943	657623	365548	489908	452002	458439	313557		375743	177123		2.12137	0.0741239
2.88_503.12	Unknown	-1	-1	503.12	2.88			[M+H]+		4		1255946	1768301	407836	691942	119061	140472	1156788	250827	171484	79609	188961	1704323	1450534	1211444	293567	1935462	900920	802374	1813904	1485169		1.17867e+06	604227		1.9507	0.0476432
2.88_519.19	Unknown	-1	-1	519.186	2.88			[M+H]+		4		308634	283035	54030	121557	0	0	266316	35639	21562	0	17203	174491	223728	188493	22085	448453	163687	106751	265894	269028		187981	109077		1.72338	0.183303
2.89_485.10	Unknown	-1	-1	485.105	2.89			[M+H]+		4		446533	1223346	1510527	1304804	13800	15786	4425316	1117205	165071	461759	238180	827390	1100035	594448	893835	1668841	792789	931594	2661995	2307954		1.20171e+06	1.06841e+06		1.12476	0.784933
2.89_803.22	Unknown	-1	-1	803.217	2.89			[M+H]+		4		227801	415475	64044	150845	18717	0	259042	37337	22885	18966	23777	261488	239299	213632	49558	365730	190943	126255	397478	303300		217146	121511		1.78705	0.122112
2.90_283.27	Unknown	-1	-1	283.274	2.9			[M+H]+		4		0	734285	0	0	0	0	0	0	0	0	0	0	0	0	0	0	0	0	0	0		0	73428.5		0	0.343436
2.90_497.11	Unknown	-1	-1	497.107	2.9			[M+H]+		4		567973	316712	71760	0	0	0	0	16443	0	28019	0	87396	47623	143935	62374	720903	155616	317735	0	51088		158667	100091		1.58523	0.531786
2.91_631.16	Unknown	-1	-1	631.162	2.91			[M+H]+		4		175234	269456	26485	12013418	0	0	3131415	0	0	0	0	0	0	121333	0	0	0	0	0	0		12133.3	1.5616e+06		0.00776978	0.229225
2.91_825.19	Unknown	-1	-1	825.191	2.91			[M+H]+		4		0	15499	30941	0	0	0	0	0	0	0	0	0	0	0	0	0	0	0	0	0		0	4644		0	0.193301
2.93_253.05	Unknown	-1	-1	253.049	2.93			[M+H]+		4		270648	300465	212347	110921	25964	0	507091	377133	0	102558	65280	100909	112820	213151	100938	387476	140751	172887	298641	268450		186130	190713		0.975972	0.943618
2.95_270.05	Unknown	-1	-1	270.052	2.95			[M+H]+		4		652125	956882	580215	989197	34223	21769	1027573	818519	122104	326661	285145	337077	446111	775624	207863	1679754	331193	328664	1194831	1378031		696429	552927		1.25953	0.505509
2.95_771.21	Unknown	-1	-1	771.212	2.95			[M+H]+		4		236032	5451252	74424	724672	22210	30351	1669176	0	0	0	0	3439479	3214118	2165617	68590	4516356	1089185	1218529	2815255	5438184		2.39653e+06	820812		2.91971	0.0618869
2.96_269.05	Unknown	-1	-1	269.045	2.96			[M+H]+		4		647893	690801	869162	609931	203773	135744	1776953	1293044	901948	478011	633012	632235	805314	1044477	1201064	2140551	608285	719827	1025003	1171732		998150	760726		1.3121	0.279642
2.98_477.14	Unknown	-1	-1	477.139	2.98			[M+H]+		4		391001	109306	0	491021	0	0	278448	0	0	0	62783	433918	217509	382048	119019	389583	434615	352842	932174	272808		359730	126978		2.83302	0.0272438
3.01_493.10	Unknown	-1	-1	493.098	3.01			[M+H]+		4		91863	68229	0	0	0	0	0	72365	33382	130434	90055	53868	319270	92650	38232	0	0	99290	159871	230203		108344	39627.3		2.73407	0.0768604
3.02_342.07	Unknown	-1	-1	342.075	3.02			[M+H]2+		4		1478584	1551401	520507	218095	163946	202615	390818	1288375	267259	696303	309082	1622131	1283949	1390331	418019	497551	1722388	1750121	3247686	2084382		1432564	677790		2.11358	0.0377762
3.05_433.11	Unknown	-1	-1	433.115	3.05			[M+H]+		4		205033	276904	375322	134556	27058	12155	112210	123187	117112	31446	219141	145383	122952	187048	121617	384191	203739	172661	231247	288010		207599	141498		1.46715	0.157925
3.07_395.15	Unknown	-1	-1	395.148	3.07			[M+H]+		4		138238	182866	197139	69346	22081	34180	101266	208291	189476	127556	89604	451295	122406	237288	664228	450446	544660	204166	848569	261518		387418	127044		3.04948	0.00905424
3.10_333.11	Unknown	-1	-1	333.112	3.1			[M+H]+		4		171233	162311	0	0	0	0	0	0	0	0	0	107637	182279	150267	0	588630	622219	1516281	234892	1252869		465507	33354.4		13.9564	0.0308481
3.10_379.12	Unknown	-1	-1	379.116	3.1			[M+H]+		4		1710630	1495351	214629	354122	19463	18818	984290	46116	0	0	0	1472938	3217409	1418132	33931	10568774	6934405	12059543	2790705	13434227		5.19301e+06	484342		10.7218	0.0178965
3.11_741.21	Unknown	-1	-1	741.205	3.11			[M+H]+		4		0	59645	0	0	0	0	0	81795	28526	21809	0	0	0	0	0	0	0	0	46075	0		4607.5	19177.5		0.240256	0.185165
3.12_253.05	Unknown	-1	-1	253.049	3.12			[M+H]+		4		427775	690771	140566	147951	262240	147031	67330	53464	36966	34231	61384	103388	47558	688624	92888	334322	252584	591484	92216	37221		230167	200832		1.14606	0.773134
3.15_275.04	Unknown	-1	-1	275.038	3.15			[M+H]+		4		0	0	0	0	107136	25065	0	458680	183865	0	151088	62171	65206	0	43971	0	28276	0	0	0		35071.2	77474.6		0.45268	0.407053
3.20_562.17	Unknown	-1	-1	562.168	3.2			[M+H]+		4		215046	154516	47005	149622	0	0	93503	0	0	0	0	103588	101313	156932	0	124135	67785	105488	65237	85070		80954.8	65969.2		1.22716	0.628128
3.23_375.09	Unknown	-1	-1	375.086	3.23			[M+H]+		4		36089	0	0	0	0	0	0	0	0	0	0	23242	37351	33500	0	0	193896	25143	138795	158899		61082.6	3608.9		16.9255	0.035794
3.23_595.14	Unknown	-1	-1	595.144	3.23			[M+H]+		4		0	0	0	41978	0	17668	139149	0	0	0	0	70807	53562	38392	0	163925	0	0	59098	0		38578.4	19879.5		1.94061	0.400209
3.26_313.07	Unknown	-1	-1	313.069	3.26			[M+H]+		4		118476	131207	0	114409	144272	70914	74206	22438	0	0	0	0	0	133469	0	0	21898	16949	0	44485		21680.1	67592.2		0.320749	0.0597509
3.26_409.13	Unknown	-1	-1	409.128	3.26			[M+H]+		4		549072	800852	351445	0	0	14523	38768	48584	0	38441	0	1215922	735596	532448	424483	1121345	4435414	3056480	1264912	1578845		1.43654e+06	184168		7.80016	0.0165123
3.27_523.16	Unknown	-1	-1	523.159	3.27			[M+H]+		4		4617736	2802094	151084	5515622	20409	17329	3475343	64560	69522	38079	0	6270577	1462750	5465298	349077	2886153	7000834	7554540	7934982	2247080		4.11713e+06	1.67718e+06		2.4548	0.0571606
3.28_539.10	Unknown	-1	-1	539.097	3.28			[M+H]+		4		173500112	59733744	10991984	19538710	304917	199230	71249120	1942241	384054	661396	1695620	216519808	112757144	128226656	12522779	118347008	186271808	60233508	288080416	112837200		1.23749e+08	3.38506e+07		3.65575	0.0159986
3.28_649.15	Unknown	-1	-1	649.152	3.28			[M+H]+		4		0	0	93698	0	17294	0	0	427598	16227	27156	90863	21939	0	33156	27565	468899	32312	25514	112331	170274		98285.3	58197.3		1.68883	0.520222
3.30_699.13	Unknown	-1	-1	699.134	3.3			[M+H]+		4		70514	129486	0	38050	0	0	57898	0	0	0	0	0	0	144007	0	0	0	22519	0	0		16652.6	29594.8		0.562687	0.527159
3.34_581.17	Unknown	-1	-1	581.166	3.34			[M+H]+		4		73577	154068	0	33742	0	0	51786	0	0	0	0	45266	0	111805	0	143920	36373	43106	46772	76728		50397	31317.3		1.60924	0.401041
3.36_359.11	Unknown	-1	-1	359.111	3.36			[M+H]+		4		1516631	2026670	926214	0	0	0	0	0	0	0	0	0	0	0	0	0	0	0	24788	0		2478.8	446952		0.00554602	0.0993636
3.38_415.10	Unknown	-1	-1	415.104	3.38			[M+H]2+		4		197991	324826	122028	192196	20056	12844	160845	25415	14344	63744	31193	180356	112866	181120	149475	87419	92862	171797	132646	74217		121395	113429		1.07023	0.832166
3.38_455.10	Unknown	-1	-1	455.097	3.38			[M+H]+		4		621979	506512	1460118	54507	434075	535814	123975	146631	149158	250946	59869	2358152	319166	1818413	3134180	465242	2439829	2380347	4194698	481840		1.76517e+06	428372		4.12066	0.0144162
3.38_595.18	Unknown	-1	-1	595.18	3.38			[M+H]+		4		376523	586865	455608	713800	28735	17203	685747	28414	31223	119591	33975	231559	84597	441064	117694	230508	142786	144553	192328	187149		180621	304371		0.593425	0.234217
3.41_595.09	Unknown	-1	-1	595.09	3.41			[M+H]+		4		75302	86059	153677	41212	0	0	84383	0	0	120534	0	458008	342782	147063	175972	324056	337338	378251	205117	519498		288808	56116.7		5.14657	0.00094555
3.42_285.08	Unknown	-1	-1	285.075	3.42			[M+H]+		4		645532	683513	522880	627954	72609	55481	546954	121163	105168	211359	56934	1118049	712272	1394471	413067	1788534	5758215	1805748	1346031	1482727		1.5876e+06	359261		4.41908	0.0364107
3.42_557.14	Unknown	-1	-1	557.144	3.42			[M+H]+		4		10975722	10937939	8895471	447509	23364	29703	587907	341058	94592	3478864	129420	25060646	17397898	27921890	6298521	33102552	46736900	33399430	20833002	26598600		2.37479e+07	3.58121e+06		6.63124	0.00094385
3.43_299.09	Unknown	-1	-1	299.091	3.43			[M+H]+		4		551792	2218697	117662	209922	0	13311	434744	38928	67704	137894	0	108783	116719	279134	196748	6026746	262795	479693	187460	174741		783282	379065		2.06635	0.52835
3.43_565.09	Unknown	-1	-1	565.093	3.43			[M+H]+		4		40182	49358	0	1611006	50638	34025	1047697	0	0	0	0	0	0	17219666	0	0	0	18840	0	0		1.72385e+06	283291		6.0851	0.426395
3.50_449.12	Unknown	-1	-1	449.123	3.5			[M+H]+		4		111868	267224	131468	134281	24525	0	245068	47424	21296	13128	0	94792	90710	104336	0	222448	54470	26233	161755	390280		114502	99628.2		1.1493	0.762991
3.50_793.17	Unknown	-1	-1	793.174	3.5			[M+H]+		4		18279	57958	24849	31560	0	0	55994	58441	0	35387	0	105733	63148	34373	0	120445	42848	32463	65174	124777		58896.1	28246.8		2.08505	0.0822568
3.51_777.20	Unknown	-1	-1	777.2	3.51			[M+H]+		4		713690	1100711	1020352	661339	23336	56552	1533649	1539933	238937	468518	293867	1966869	1870223	1382054	203383	3744830	743588	593058	2002384	2902338		1.57026e+06	735702		2.13437	0.0610699
3.56_283.06	Unknown	-1	-1	283.06	3.56			[M+H]+		4		101593	47995	52695	484154	1272565	340726	335449	0	0	0	0	94876	23235	2400476	0	333854	49381	31950	273609	164167		337155	263518		1.27944	0.784144
3.56_757.22	Unknown	-1	-1	757.219	3.56			[M+H]+		4		24632	0	179813	170124	17109	49965	266881	0	123874	19057	0	0	21098	301937	86431	0	0	0	192285	0		60175.1	85145.5		0.706733	0.582481
3.62_369.06	Unknown	-1	-1	369.06	3.62			[M+H]+		4		43424	21036	491926	349130	15839	0	431277	0	0	0	0	0	0	306154	23693	0	0	23166	0	36045		38905.8	135263		0.28763	0.196764
3.63_285.11	Unknown	-1	-1	285.112	3.63			[M+H]+		4		115445	222210	28750	304567	0	0	366750	24189	25330	26372	0	235810	151849	116388	184228	909619	162819	237380	210391	200663		240915	111361		2.16336	0.166349
3.70_325.06	Unknown	-1	-1	325.065	3.7			[M+H]+		4		29772	36896	0	0	202624	62492	0	0	0	0	0	0	0	125475	0	0	0	0	0	0		12547.5	33178.4		0.378183	0.396819
3.79_315.05	Unknown	-1	-1	315.049	3.79			[M+H]+		4		471545	793496	503910	575430	28568	53970	685251	259853	62967	75657	119420	192551	207428	344060	44036	649794	620478	374499	818776	928899		429994	351065		1.22483	0.561442
3.79_461.11	Unknown	-1	-1	461.11	3.79			[M+H]+		4		0	0	0	0	0	0	0	0	0	0	0	304943	15980	0	35944	105714	211186	57880	579743	0		131139	0		#DIV/0!	0.0547212
3.81_571.16	Unknown	-1	-1	571.159	3.81			[M+H]+		4		14185988	13217801	2778076	367544	0	0	319171	31530	21023	1101374	30399	4619922	5849038	6519682	1613728	33404138	30986074	21781880	10480798	16426520		1.31712e+07	3.20225e+06		4.11311	0.0336304
3.82_253.09	Unknown	-1	-1	253.085	3.82			[M+H]+		4		89791	94162	0	0	0	0	0	0	0	17479	0	31418	72128	58000	0	310418	353650	267280	140090	186700		141968	20143.2		7.04796	0.0174935
3.82_661.21	Unknown	-1	-1	661.212	3.82			[M+H]+		4		153212	223392	0	368198	0	0	288735	0	0	0	0	24480	253935	152488	21373	54685	42388	0	31607	199647		78060.3	103354		0.755273	0.643997
3.84_307.02	Unknown	-1	-1	307.021	3.84			[M+H]+		4		148985	130126	148568	0	0	0	0	0	0	0	27054	0	0	0	0	0	0	0	0	0		2705.4	42767.9		0.0632577	0.10098
3.85_543.13	Unknown	-1	-1	543.128	3.85			[M+H]+		4		271611	223285	132588	86359	0	0	83106	72610	20161	11907	39936	201703	59734	97984	23537	1379591	382646	178832	300489	136022		280047	90162.7		3.10602	0.177594
3.89_286.05	Unknown	-1	-1	286.045	3.89			[M+H]+		4		22771272	21882752	28582948	133456	92692	31924	304455	218440	82093	106932	550313	96831	247973	173813	94302	541291	116518	127575	225820	385826		256026	7.4207e+06		0.0345016	0.0882099
3.89_399.03	Unknown	-1	-1	399.034	3.89			[M+H]+		4		0	0	0	0	0	0	69293	0	0	0	0	0	0	0	0	0	0	0	0	0		0	6929.3		0	0.343436
3.91_611.15	Unknown	-1	-1	611.154	3.91			[M+H]+		4		57096	493684	0	17750	0	0	0	0	0	0	0	0	0	43830	0	0	0	0	0	0		4383	56853		0.0770936	0.312348
4.02_822.32	Unknown	-1	-1	822.321	4.02			[M+H]+		4		28388	31980	32465	0	0	15618	26072	53898	102285	97309	48685	167223	105916	24818	136662	52216	123757	55964	107789	67336		89036.6	38801.5		2.29467	0.0142531
4.03_343.12	Unknown	-1	-1	343.117	4.03			[M+H]+		4		152739	247536	154347	113633	0	15568	124442	0	0	18194	19477	214615	94813	164158	26179	268803	161353	117227	185730	162670		141502	82645.9		1.71215	0.131755
4.10_752.84	Unknown	-1	-1	752.845	4.1			[M+H]2+		4		42888	43637	220640	0	0	0	0	69598	187332	119493	71384	405372	159702	29352	259564	218532	392209	126762	419129	154115		223612	68358.8		3.27115	0.00920945
4.18_405.09	Unknown	-1	-1	405.093	4.18			[M+H]+		4		68094	184697	213123	411771	17059	39920	613062	148152	0	36019	0	0	214433	201922	0	572898	41094	95197	124935	329611		158009	173190		0.912346	0.860771
4.18_455.03	Unknown	-1	-1	455.029	4.18			[M+H]+		4		52244	132276	207004	313464	24304	41519	443992	195002	0	17133	27674	20852	178847	53364	18337	262519	84951	49698	194359	241164		113176	142694		0.793142	0.603091
4.22_533.13	Unknown	-1	-1	533.126	4.22			[M+H]2+		4		35297	104098	150874	103401	202955	285834	124585	206951	49992	153509	76137	0	100437	34882	23723	40675	46925	55082	30288	87661		49581	141750		0.349779	0.00401067
4.30_553.11	Unknown	-1	-1	553.113	4.3			[M+H]+		4		285155	105871	28795	38238	0	0	129063	0	0	0	0	275044	274873	159197	16616	280685	154304	36432	585454	224312		200692	58712.2		3.41823	0.0388993
4.31_301.07	Unknown	-1	-1	301.07	4.31			[M+H]+		4		21021410	25133506	60671620	47121228	9620059	14594245	98129968	29212194	3448977	9629123	15522560	7133484	27778244	20662348	5426296	175745824	14834870	16645721	36128788	44224008		3.64102e+07	31858233		1.14288	0.808566
4.38_713.22	Unknown	-1	-1	713.222	4.38			[M+H]+		4		221181	234862	19051	53080	0	0	40527	0	0	0	0	0	25979	194678	0	131565	131897	95451	41929	97147		71864.6	56870.1		1.26366	0.684735
4.48_300.06	Unknown	-1	-1	300.059	4.48			[M+H]+		4		113237	147708	278138	77445	126099	104731	256754	171332	21211	84750	184467	64671	184566	150941	30890	657431	103017	99146	203126	262052		194031	138140		1.40459	0.379761
4.51_283.10	Unknown	-1	-1	283.096	4.51			[M+H]+		4		43806	141877	398209	179707	29795	38771	944769	88416	42040	490989	0	258831	0	46020	377719	8637607	83981	1062483	150544	34473		1.06517e+06	239838		4.44119	0.357727
4.51_756.86	Unknown	-1	-1	756.862	4.51			[M+H]+		4		67072	105099	107588	95696	189851	249448	76626	136567	158463	174404	196180	78888	69983	106150	75289	50866	28688	76876	0	63482		74640.2	136081		0.548497	0.0215994
4.52_269.13	Unknown	-1	-1	269.129	4.52			[M+H]+		4		209135	118277	331099	60955	110855	99585	68647	232123	389232	312368	271950	161776	124492	108026	666125	224880	268580	111902	112320	201877		225193	193228		1.16543	0.62938
4.52_299.20	Unknown	-1	-1	299.2	4.52			[M+H]+		4		2284346	2576097	3959857	193407	405548	313814	1173143	5529838	4344112	6168625	1714773	5255924	2974072	2635429	5288451	6777687	5680375	2476568	7245156	4390006		4.44384e+06	2.69488e+06		1.649	0.0752592
4.52_481.10	Unknown	-1	-1	481.1	4.52			[M+H]+		4		95910	81041	123493	0	38520	0	26420	170996	160232	205484	102508	409102	145996	85162	224892	374810	301227	87844	555559	152401		243950	90209.6		2.70426	0.016972
4.52_763.16	Unknown	-1	-1	763.165	4.52			[M+H]+		4		0	0	0	0	0	0	0	0	0	0	0	67524	19656	0	0	166318	401432	206922	406220	116471		138454	0		#DIV/0!	0.0214486
4.53_317.15	Unknown	-1	-1	317.151	4.53			[M+H]2+		4		141870	142136	246474	36917	242983	108063	57685	484101	346560	605026	373428	486336	172018	207888	437834	219002	212713	113172	254568	202145		267910	241182		1.11082	0.710471
4.54_485.05	Unknown	-1	-1	485.05	4.54			[M+H]+		4		0	0	0	0	0	0	0	0	0	0	0	0	0	0	0	0	0	0	0	0		0	0		#DIV/0!	NaN
4.56_781.18	Unknown	-1	-1	781.175	4.56			[M+H]+		4		18488	39018	23501	0	0	0	0	0	0	0	0	82187	26961	0	0	143067	199616	294750	253375	44581		104454	8100.7		12.8944	0.0232424
4.65_291.15	Unknown	-1	-1	291.152	4.65			[M+H]+		4		19187	24393	114902	14792	17198	16908	20181	156029	214522	98463	60526	48146	56385	69258	138420	75088	115597	26227	122031	66943		77862.1	69657.5		1.11778	0.752573
4.65_603.15	Unknown	-1	-1	603.149	4.65			[M+H]+		4		0	0	0	572882	22491	0	523588	0	0	0	0	0	0	6334314	0	0	0	0	0	0		633431	111896		5.66089	0.433971
4.68_617.13	Unknown	-1	-1	617.129	4.68			[M+H]+		4		0	0	0	1011823	0	0	713844	0	0	0	0	0	0	1871632	0	34782	0	0	0	0		190641	172567		1.10474	0.935748
4.69_299.17	Unknown	-1	-1	299.17	4.69			[M+H]+		4		0	0	0	0	0	0	0	92702	91005	80191	122391	88207	88567	0	35283	77315	77086	24157	46606	75884		63549.6	26389.8		2.40811	0.0506717
4.75_377.10	Unknown	-1	-1	377.101	4.75			[M+H]+		4		0	0	0	16588	0	0	45917	135370	0	0	0	16979	0	0	28570	34677	89802	28844	109812	43328		35201.2	19787.5		1.77896	0.406278
4.80_287.20	Unknown	-1	-1	287.2	4.8			[M+H]+		4		24841	27347	26212	31679	10227	20760	21035	15266	17318	16950	24178	24505	22333	0	30485	27353	23163	15221	34214	19260		22071.2	21163.5		1.04289	0.804835
4.84_543.05	Unknown	-1	-1	543.054	4.84			[M+H]+		4		0	0	0	0	14621	0	0	0	0	0	0	0	0	0	0	16847	0	0	0	0		1684.7	1462.1		1.15225	0.921636
5.08_600.78	Unknown	-1	-1	600.778	5.08			[M+H]+		4		61627	35168	25856	19659	0	0	39142	0	0	54752	0	68074	69776	42821	28775	23946	87504	21264	23183	20030		38537.3	23620.4		1.63153	0.212694
5.16_287.05	Unknown	-1	-1	287.055	5.16			[M+H]+		4		475996	530663	707314	443574	184109	122931	5508318	409947	151104	386468	449127	438132	508275	438890	302745	2656737	501983	371826	903864	692952		726453	892042		0.814371	0.773056
5.17_421.05	Unknown	-1	-1	421.055	5.17			[M+H]+		4		1095325	1089480	1879838	164222	65684	98956	439357	439012	82897	1616248	276757	634470	674074	355905	490564	11706277	2036656	4968086	4581298	4520800		3.02449e+06	697102		4.33866	0.0738249
5.18_301.07	Unknown	-1	-1	301.07	5.18			[M+H]+		4		209782	438954	610486	697691	222431	375918	6920530	1698362	144306	173564	294269	158272	301089	309904	198750	1106759	273554	218109	780887	2632067		627366	1.1492e+06		0.545914	0.471543
5.19_371.14	Unknown	-1	-1	371.142	5.19			[M+H]+		4		0	0	0	0	0	0	0	26237	71852	51669	105493	64880	0	0	62736	24537	16988	0	61751	0		33638.5	14975.8		2.24619	0.216399
5.41_631.14	Unknown	-1	-1	631.144	5.41			[M+H]+		4		11011	0	13749	0	0	0	0	0	0	0	14830	120498	14327	0	0	179142	130826	76235	1059981	27258		162310	2476		65.5532	0.150511
5.44_567.13	Unknown	-1	-1	567.128	5.44			[M+H]+		4		17100	21271	0	64692	0	0	712399	0	0	0	0	0	0	0	0	83623	0	0	0	0		8362.3	81546.2		0.102547	0.328105
5.46_329.16	Unknown	-1	-1	329.161	5.46			[M+H]+		4		17760	0	0	0	14416	19591	0	0	0	19392	0	38357	1746667	0	38278	0	0	0	0	0		182330	7115.9		25.6229	0.340006
5.55_539.10	Unknown	-1	-1	539.097	5.55			[M+H]+		4		29817	15253	19461	13144	96141	28377	92599	0	0	10767	0	66676	77612	19869	18750	931385	1245143	2376694	1175892	982899		689492	30555.9		22.5649	0.0276279
5.63_271.17	Unknown	-1	-1	271.169	5.63			[M+H]+		4		39439	24592	50421	49609	27764	72349	44829	23475	14818	15876	54085	74715	42742	15690	0	97033	13921	0	44315	20933		36343.4	36317.2		1.00072	0.99825
5.77_353.10	Unknown	-1	-1	353.101	5.77			[M+H]+		4		0	14083	0	46294	0	0	117809	0	0	0	0	0	0	0	0	52105	0	0	0	0		5210.5	17818.6		0.292419	0.355087
5.78_411.14	Unknown	-1	-1	411.144	5.78			[M+H]+		4		14108	0	0	0	0	0	0	0	0	0	0	0	0	0	0	0	0	0	0	0		0	1410.8		0	0.343436
6.33_273.09	Unknown	-1	-1	273.091	6.33			[M+H]+		4		0	0	0	0	0	0	0	0	0	0	0	0	0	0	0	0	0	0	0	0		0	0		#DIV/0!	NaN
6.37_305.11	Unknown	-1	-1	305.109	6.37			[M+H]+		4		12495	23524	35705	249179	19952	19793	15442	17501	0	17297	10622	13744	17013	20156	16846	20771	20209	78022	13624	17965		22897.2	41088.8		0.557261	0.467406
6.45_435.07	Unknown	-1	-1	435.071	6.45			[M+H]+		4		52463	56056	61032	19750	0	12756	24757	0	14028	64091	0	18380	18881	20060	13579	320190	56951	61771	51953	44631		60639.6	30493.3		1.98862	0.347901
7.22_439.17	Unknown	-1	-1	439.175	7.22			[M+H]+		4		0	0	0	0	0	14313	21075	0	0	0	0	0	0	0	0	16188	0	0	12381	10451		3902	3538.8		1.10263	0.909673
10.37_549.29	Unknown	-1	-1	549.287	10.37			[M+H]+		4		31404	33704	12748	75307	0	0	63436	0	0	6504	0	10281	0	0	0	24795	6290	0	19068	12309		7274.3	22310.3		0.326051	0.134664
11.47_631.49	Unknown	-1	-1	631.49	11.47			[M+H]+		4		10916	10925	0	23528	0	0	506215	6266	0	0	0	47863	10038	0	0	70796	27276	39173	95388	53187		34372.1	55785		0.616153	0.684716
2.84_491.15_2.83_513.14	Unknown	-1	-1	491.1544_513.1365	2.840_2.830			[M+H]+		4		1159455	1177494	1526692	732778	36485	44507	812124	244123	215682	231380	149448	258226	118814	768747	652698	441561	371788	277060	555807	348275		394242	618072		0.637858	0.244747

## Sheet: M_sativa
												Root Sample Peak Heights (Arbitrary Units)				Nodule Sample Peak Heights (Arbitrary Units)					Root Average Peak Height (Arbitrary Units)	Nodule Average Peak Height (Arbitrary Units)		Fold Change (Root vs Nodule)	p-value (Root vs Nodule)		Class Annotations
ID	Annotation	Dot Product	Reverse Dot Product	m/z (Da)	Retention Time	InChIKey	Exact Mass (Da)	Adduct	Theorhetical m/z (Da)	MSI Level	Mass error (mDa)	1	2	3	4	1	2	3	4								Superclass	Class	Subclass	Parent Level 1	Parent Level 2
1.09_447.13	Glycitin [M+H]	-1	-1	447.129	1.09	OZBAVEKZGSOMOJ-MIUGBVLSSA-N	446.121	[M+H]+	447.129	2	0.724	20243	20540	13727	0	0	0	0	0		13627.5	0		0	0.0659155		Phenylpropanoids and polyketides	Isoflavonoids	Isoflavonoid O-glycosides	Isoflavonoid O-glycosides
2.36_285.08	Glycitein [M+H]	-1	-1	285.076	2.36	DXYUAIFZCFRPTH-UHFFFAOYSA-N	284.068	[M+H]+	285.076	2	0.424	288119	415664	180175	507832	251123	217960	21665	51299		347948	135512		0.38946	0.0627758		Phenylpropanoids and polyketides	Isoflavonoids	Isoflav-2-enes	Isoflavones
2.79_271.06	Genistein [M+H]	-1	-1	271.06	2.79	TZBJGXHYKVUXJN-UHFFFAOYSA-N	270.053	[M+H]+	271.06	2	0.424	116653	326516	313433	136530	165884	99131	0	105534		223283	92637.2		0.414887	0.103825		Phenylpropanoids and polyketides	Isoflavonoids	Isoflav-2-enes	Isoflavones
1.85_581.19	Naringin [M+H]	-1	-1	581.187	1.85	DFPMSGMNTNDNHN-CSIAVLANSA-N	580.179	[M+H]+	581.186	2	0.724	0	15560	0	0	30667	33580	0	0		3890	16061.8		4.12898	0.293179		Phenylpropanoids and polyketides	Flavonoids	Flavonoid glycosides	Flavonoid O-glycosides	Flavonoid-7-O-glycosides
2.18_255.07	Daidzein [M+H]	-1	-1	255.066	2.18	ZQSIJRDFPHDXIC-UHFFFAOYSA-N	254.058	[M+H]+	255.065	2	0.424	12434523	29108880	21127846	5611704	19357838	23280534	436721	2626889		1.70707e+07	1.14255e+07		0.669303	0.492764		Phenylpropanoids and polyketides	Isoflavonoids	Isoflav-2-enes	Isoflavones
2.72_273.08	Naringenin [M+H]	-1	-1	273.076	2.72	FTVWIRXFELQLPI-ZDUSSCGKSA-N	272.068	[M+H]+	273.076	2	0.424	237300	1083542	453364	397342	1577354	3570146	14874	195795		542887	1.33954e+06		2.46744	0.408008		Phenylpropanoids and polyketides	Flavonoids	Flavans	Flavanones
4.56_241.09	7-Hydroxyflavanone	981.145	988.396	241.086	4.56	SWAJPHCXKPCPQZ-UHFFFAOYSA-N	240.079	[M+H]+	241.086	2	0.424	0	609616	143654	692138	3991453	27748960	0	0		361352	7.9351e+06		21.9595	0.338793		Phenylpropanoids and polyketides	Flavonoids	Flavans	Flavanones
2.90_269.04	Coumestrol	972.441	959.319	269.045	2.9	ZZIALNLLNHEQPJ-UHFFFAOYSA-N	268.037	[M+H]+	269.044	2	0.424	1086906	14566980	3564521	280043	68718896	97555760	4509021	12263470		4.87461e+06	4.57618e+07		9.38778	0.165172		Phenylpropanoids and polyketides	Isoflavonoids	Coumestans	Coumestans
2.16_453.12_2.16_431.13	Ononin	965.779	839.941	453.1163_431.1343	2.16	MGJLSBDCWOSMHL-MIUGBVLSSA-N	430.126	[M+Na]+_[M+H]+	453.1156_431.1337	2	0.7_0.6	43861986	51286444	59664140	98679672	28439891	35836620	3974956	23270097		6.33731e+07	22880391		0.361043	0.0364321		Phenylpropanoids and polyketides	Isoflavonoids	Isoflavonoid O-glycosides	Isoflavonoid O-glycosides
2.18_419.13	Isoliquiritin	944.585	943.558	419.134	2.18	YNWXJFQOCHMPCK-LXGDFETPSA-N	418.126	[M+H]+	419.134	2	0.624	544758	1125696	486599	922729	2277651	1729606	41606	246285		769946	1073787		1.39463	0.626845		Phenylpropanoids and polyketides	Flavonoids	Flavonoid glycosides	Flavonoid O-glycosides
3.75_271.10	Medicarpin	940.975	825.035	271.097	3.75	NSRJSISNDPOJOP-BBRMVZONSA-N	270.089	[M+H]+	271.096	2	0.324	232330544	307292992	283063712	40066120	225254768	172126304	3656148	23099036		215688342	106034064		0.491608	0.228303		Phenylpropanoids and polyketides	Isoflavonoids	Furanoisoflavonoids	Pterocarpans
3.55_299.09	6,4'-Dimethoxy-7-hydroxyisoflavone	932.126	870.879	299.092	3.55	KJGPBYUQZLUKLL-UHFFFAOYSA-N	298.084	[M+H]+	299.091	2	0.524	4500591	4136567	3334173	963770	911991	1752199	77212	172061		3.23378e+06	728366		0.225237	0.0428337		Phenylpropanoids and polyketides	Isoflavonoids	O-methylated isoflavonoids	4'-O-methylated isoflavonoids	4'-O-methylisoflavones
3.10_317.07	Quercetin 3'-methyl ether	924.992	975.845	317.066	3.1	IZQSVPBOUDKVDZ-UHFFFAOYSA-N	316.058	[M+H]+	317.066	2	0.524	0	43014	0	0	29505	19313	0	24290		10753.5	18277		1.69963	0.574968		Phenylpropanoids and polyketides	Flavonoids	Flavones	Flavonols
3.38_269.08	Formononetin	914.7	967.745	269.081	3.38	HKQYGTCOTHHOMP-UHFFFAOYSA-N	268.074	[M+H]+	269.081	2	0.524	2247683584	2693341184	3713070848	1351308032	1391125760	1240452096	140048512	809730176		2501350912	895339136		0.357942	0.0382203		Phenylpropanoids and polyketides	Isoflavonoids	O-methylated isoflavonoids	4'-O-methylated isoflavonoids	4'-O-methylisoflavones
2.95_287.06	Datiscetin	911.248	889.027	287.055	2.95	WCNLFPKXBGWWDS-UHFFFAOYSA-N	286.048	[M+H]+	287.055	2	0.524	0	31311	0	50291	29159	29506	0	19650		20400.5	19578.8		0.959719	0.95622		Phenylpropanoids and polyketides	Flavonoids	Flavones	Flavonols
3.31_257.08	Liquiritigenin	905.589	927.919	257.081	3.31	FURUXTVZLHCCNA-UHFFFAOYSA-N	256.074	[M+H]+	257.081	2	0.424	1121802	13007679	1152721	720696	26911322	53784592	83905	392998		4.00072e+06	2.02932e+07		5.07238	0.295842		Phenylpropanoids and polyketides	Flavonoids	Flavans	Flavanones
4.15_285.08	Biochanin A	881.004	911.989	285.076	4.15	WUADCCWRTIWANL-UHFFFAOYSA-N	284.068	[M+H]+	285.076	2	0.424	21647166	31686496	79510160	12350624	12740781	14247046	350530	5120576		3.62986e+07	8.11473e+06		0.223555	0.154397		Phenylpropanoids and polyketides	Isoflavonoids	O-methylated isoflavonoids	4'-O-methylated isoflavonoids	4'-O-methylisoflavones
1.86_503.12	6''-O-Malonyldaidzin	864.907	739.444	503.119	1.86	MTXMHWSVSZKYBT-ASDZUOGYSA-N	502.111	[M+H]+	503.118	2	1.024	700214	1967456	925979	3389293	132451	226397	0	106059		1.74574e+06	116227		0.0665775	0.0761503		Phenylpropanoids and polyketides	Isoflavonoids	Isoflavonoid O-glycosides	Isoflavonoid O-glycosides
2.67_517.13	NCGC00384716-01!3-oxo-3-[[(2R,3S,4S,5R,6S)-3,4,5-trihydroxy-6-[3-(4-methoxyphenyl)-4-oxochromen-7-yl]oxyoxan-2-yl]methoxy]propanoic acid	864.261	773.485	517.135	2.67	RDTAGQKYPGLCBK-GOZZSVHWSA-N	516.127	[M+H]+	517.134	2	0.824	70648168	95055736	122908904	201425424	16536064	20156736	1195100	19510942		122509558	1.43497e+07		0.117131	0.0301799		Phenylpropanoids and polyketides	Isoflavonoids	Isoflavonoid O-glycosides	Isoflavonoid O-glycosides
1.78_419.13	Narirutin	864.09	811.422	419.133	1.78	HXTFHSYLYXVTHC-AJHDJQPGSA-N	580.179	[M+H-C6H10O5]+	419.134	2	0.452	46013	94447	21948	23972	69985	102921	0	60446		46595	58338		1.25202	0.682878		Phenylpropanoids and polyketides	Flavonoids	Flavonoid glycosides	Flavonoid O-glycosides	Flavonoid-7-O-glycosides
0.58_271.06	Dihydrokaempferol	840.452	822.219	271.061	0.58	PADQINQHPQKXNL-LSDHHAIUSA-N	288.063	[M+H-H2O]+	271.06	2	1.038	9113252	11011862	10133403	7053130	7501612	6241998	1103692	6190778		9.32791e+06	5259520		0.563848	0.0581156		Phenylpropanoids and polyketides	Flavonoids	Flavans	Flavanones	Flavanonols
3.00_299.09	3',4'-Dimethoxy-7-hydroxyisoflavone	836.908	916.37	299.092	3	VFZIJLPRJAQGFO-UHFFFAOYSA-N	298.084	[M+H]+	299.091	2	0.5	2119201	4511260	5902468	1277904	1451672	1187443	42451	467791		3.45271e+06	787339		0.228035	0.0831245		Phenylpropanoids and polyketides	Isoflavonoids	O-methylated isoflavonoids	4'-O-methylated isoflavonoids	4'-O-methylisoflavones
2.31_533.13	6''-O-Malonylglycitin	836.024	702.837	533.13	2.31	OWMHCYFEIJPHFB-GOZZSVHWSA-N	532.122	[M+H]+	533.129	2	1.124	2945967	4610786	3322474	13757069	1145698	1425391	40581	1172652		6159074	946080		0.153608	0.133602		Phenylpropanoids and polyketides	Isoflavonoids	Isoflavonoid O-glycosides	Isoflavonoid O-glycosides
3.92_257.08	Pinocembrin	787.397	907.505	257.081	3.92	URFCJEUYXNAHFI-UHFFFAOYSA-N	256.074	[M+H]+	257.081	2	0.524	233078	274257	1088292	110218	476911	4583686	16492	78081		426461	1.28879e+06		3.02206	0.495422		Phenylpropanoids and polyketides	Flavonoids	Flavans	Flavanones
4.56_269.08	3-Hydroxy-3'-methoxyflavone	783.538	962.649	269.081	4.56	GYLGASXCHFNKHD-UHFFFAOYSA-N	268.074	[M+H]+	269.081	2	0.424	834562	61577708	5846834	2764601	631278	571508	116266	372006		1.77559e+07	422764		0.0238098	0.321797		Phenylpropanoids and polyketides	Flavonoids	Flavones	Flavonols
1.72_469.11_1.72_447.13	Sissotrine	751.821	788.747	469.1113_447.1294	1.72	LFEUICHQZGNOHD-UHFFFAOYSA-N	446.121	[M+Na]+_[M+H]+	469.1105_447.1286	2	0.8_0.8	1842650	2096098	1108494	3037244	1728244	2073125	154037	1329009		2.02112e+06	1.3211e+06		0.653649	0.270802		Phenylpropanoids and polyketides	Isoflavonoids	Isoflavonoid O-glycosides	Isoflavonoid O-glycosides
2.93_285.08	Prunetin	742.494	674.725	285.076	2.93	KQMVAGISDHMXJJ-UHFFFAOYSA-N	284.068	[M+H]+	285.076	2	0.424	148644032	132968016	154360752	26845400	84939792	58102332	2739430	36004460		115704550	4.54465e+07		0.392781	0.100549		Phenylpropanoids and polyketides	Isoflavonoids	O-methylated isoflavonoids	7-O-methylated isoflavonoids	7-O-methylisoflavones
0.15_276.91	Unknown	-1	-1	276.909	0.15			[M+H]+		4		0	0	65482	12315	0	0	0	0		19449.2	0		0	0.301383
0.17_286.04	Unknown	-1	-1	286.045	0.17			[M+H]+		4		2212902	1689941	1259375	1898728	1012455	1079560	127489	628306		1.76524e+06	711952		0.403318	0.012171
0.17_303.04	Unknown	-1	-1	303.042	0.17			[M+H]+		4		780990	314290	418065	403534	168245	163592	0	148322		479220	120040		0.25049	0.0328473
0.17_465.00	Unknown	-1	-1	465.002	0.17			[M+H]+		4		237765	299238	230444	200240	61252	205519	25757	91221		241922	95937.2		0.396563	0.0241918
0.17_491.00	Unknown	-1	-1	491.003	0.17			[M+H]+		4		52940	51575	53773	50604	0	29701	0	0		52223	7425.25		0.142184	0.00878502
0.18_487.06	Unknown	-1	-1	487.065	0.18			[M+H]+		4		375949	167749	272350	207482	0	0	0	0		255882	0		0	0.0110896
0.19_447.10	Unknown	-1	-1	447.097	0.19			[M+H]+		4		1914010	638394	1149286	1347284	202429	1563536	810472	652988		1.26224e+06	807356		0.63962	0.284365
0.20_447.11	Unknown	-1	-1	447.109	0.2			[M+H]+		4		957116	1048014	1295882	698792	0	997993	2015854	1185656		999951	1.04988e+06		1.04993	0.914257
0.20_501.02	Unknown	-1	-1	501.017	0.2			[M+H]+		4		1323845	596490	204873	636227	0	266316	0	0		690359	66579		0.0964412	0.0703127
0.21_299.14	Unknown	-1	-1	299.137	0.21			[M+H]+		4		1411198	2548275	1508674	1613041	8395252	14922988	4709078	10637063		1770297	9.6661e+06		5.46015	0.0333338
0.21_418.91	Unknown	-1	-1	418.907	0.21			[M+H]+		4		0	0	0	0	497131	0	0	366799		0	215982		#DIV/0!	0.188853
0.21_485.05	Unknown	-1	-1	485.052	0.21			[M+H]+		4		724986	282960	469368	444021	0	0	67195	0		480334	16798.8		0.0349731	0.0132405
0.21_501.04	Unknown	-1	-1	501.039	0.21			[M+H]+		4		4443406	2611760	2967803	3117471	907652	2070649	1231137	1736904		3285110	1.48659e+06		0.452522	0.0123695
0.21_633.09	Unknown	-1	-1	633.093	0.21			[M+H]+		4		0	0	0	0	0	424479	300273	664445		0	347299		#DIV/0!	0.0867804
0.22_290.97	Unknown	-1	-1	290.975	0.22			[M+H]+		4		147819	429005	385578	0	207564	685575	927463	1009173		240600	707444		2.94033	0.0766408
0.23_303.09	Unknown	-1	-1	303.089	0.23			[M+H]+		4		108649	0	0	79093	547763	232117	0	149424		46935.5	232326		4.9499	0.207485
0.23_471.06	Unknown	-1	-1	471.059	0.23			[M+H]+		4		336205	605474	602995	67600	0	0	0	0		403068	0		0	0.0517319
0.24_337.09	Unknown	-1	-1	337.09	0.24			[M+H]+		4		0	416068	240262	0	2763006	1295700	490584	2182868		164082	1.68304e+06		10.2573	0.0528966
0.24_461.11	Unknown	-1	-1	461.108	0.24			[M+H]2+		4		1410664	264121	315819	1175750	0	0	0	0		791588	0		0	0.0741092
0.24_757.20	Unknown	-1	-1	757.2	0.24			[M+H]+		4		1855735	151838	538858	1823720	305630	204555	0	83093		1.09254e+06	148320		0.135757	0.119197
0.24_803.22	Unknown	-1	-1	803.225	0.24			[M+H]2+		4		750961	103895	146246	1539982	0	196626	0	0		635271	49156.5		0.0773788	0.178874
0.25_291.08	Unknown	-1	-1	291.085	0.25			[M+H]+		4		69421	0	0	70573	11495531	12274269	2202706	2747406		34998.5	7179978		205.151	0.0787502
0.25_300.06	Unknown	-1	-1	300.06	0.25			[M+H]+		4		0	0	0	0	446666	886076	540354	677022		0	637530		#DIV/0!	0.00683328
0.25_305.03	Unknown	-1	-1	305.027	0.25			[M+H]+		4		26305548	24509120	37844820	21955586	5977889	6722448	1827579	7398076		2.76538e+07	5481498		0.198219	0.00491027
0.25_423.11	Unknown	-1	-1	423.11	0.25			[M+H]+		4		0	0	0	0	1182794	2093307	0	163104		0	859801		#DIV/0!	0.175905
0.25_541.16	Unknown	-1	-1	541.163	0.25			[M+H]+		4		0	0	0	0	1884812	899378	327744	1121216		0	1.05829e+06		#DIV/0!	0.0462801
0.26_347.07	Unknown	-1	-1	347.075	0.26			[M+H]+		4		0	0	0	0	621319	741825	145104	270184		0	444608		#DIV/0!	0.051429
0.26_631.16	Unknown	-1	-1	631.158	0.26			[M+H]+		4		5702046	2688607	4823619	6255538	1221259	1185182	369528	1093258		4.86745e+06	967307		0.19873	0.0127518
0.26_647.14	Unknown	-1	-1	647.135	0.26			[M+H]2+		4		413456	375319	680211	501091	243752	144876	31369	84029		492519	126006		0.255841	0.00578812
0.26_743.19	Unknown	-1	-1	743.187	0.26			[M+H]+		4		910589	120926	316425	1209641	257747	84047	216175	114012		639395	167995		0.262741	0.159279
0.27_285.07	Unknown	-1	-1	285.065	0.27			[M+H]+		4		0	55556	163416	227750	362572	178784	38040	254318		111680	208428		1.86629	0.303655
0.27_317.10	Unknown	-1	-1	317.1	0.27			[M+H]+		4		0	0	0	0	138150	352497	434156	109179		0	258496		#DIV/0!	0.0479189
0.27_319.05	Unknown	-1	-1	319.05	0.27			[M+H]+		4		967864	280316	397318	630735	474247	512667	148792	337321		569058	368257		0.647134	0.300806
0.27_397.07	Unknown	-1	-1	397.065	0.27			[M+H]+		4		2139159	2553543	2465501	2508894	185317	152108	140149	176683		2.41677e+06	163564		0.0676787	0.000138171
0.27_403.00	Unknown	-1	-1	402.996	0.27			[M+H]+		4		0	123346	136701	0	0	0	0	0		65011.8	0		0	0.182529
0.27_581.17	Unknown	-1	-1	581.169	0.27			[M+H]+		4		0	0	0	0	527856	95713	423986	307766		0	338830		#DIV/0!	0.0353363
0.27_629.17	Unknown	-1	-1	629.17	0.27			[M+H]2+		4		211654	87921	115427	382748	0	0	0	0		199438	0		0	0.0579443
0.28_321.10	Unknown	-1	-1	321.099	0.28			[M+H]2+		4		2063113	5209746	4335975	4870858	391760	1505505	55564	160906		4119923	528434		0.128263	0.00871297
0.28_360.07	Unknown	-1	-1	360.071	0.28			[M+H]+		4		49131	103339	47630	289386	110824	156324	355322	271964		122372	223608		1.82729	0.250843
0.28_379.17	Unknown	-1	-1	379.172	0.28			[M+H]+		4		69305	104312	112171	89638	1983757	244557	391579	504456		93856.5	781087		8.32214	0.187801
0.28_409.08	Unknown	-1	-1	409.084	0.28			[M+H]+		4		2042184	1601443	1377821	1507891	712956	613421	74993	770917		1.63233e+06	543072		0.332696	0.00235744
0.28_481.07	Unknown	-1	-1	481.069	0.28			[M+H]+		4		1589067	3046481	1921232	1268909	0	0	0	0		1.95642e+06	0		0	0.0149328
0.29_354.17	Unknown	-1	-1	354.17	0.29			[M+H]+		4		58728	85070	69106	0	4168530	5432456	0	214829		53226	2.45395e+06		46.1044	0.180252
0.30_285.09	Unknown	-1	-1	285.087	0.3			[M+H]+		4		0	93668	0	210050	582489	710128	90880	197467		75929.5	395241		5.20537	0.118131
0.30_317.00	Unknown	-1	-1	316.995	0.3			[M+H]+		4		1472386	1705140	2566584	1060667	0	65342	43219	105780		1.70119e+06	53585.2		0.0314986	0.0136903
0.31_369.06	Unknown	-1	-1	369.059	0.31			[M+H]+		4		231118	960928	646959	0	3545741	3140276	143601	2580842		459751	2352615		5.11715	0.0850161
0.32_431.25	Unknown	-1	-1	431.251	0.32			[M+H]+		4		189135	198270	49718	54370	56377	96080	0	0		122873	38114.2		0.310192	0.135122
0.35_437.01	Unknown	-1	-1	437.008	0.35			[M+H]+		4		0	44010	0	0	0	0	0	0		11002.5	0		0	0.391002
0.36_333.09	Unknown	-1	-1	333.085	0.36			[M+H]+		4		297866	93159	300507	1738526	353755	0	0	99912		607514	113417		0.18669	0.286626
0.42_579.17	Unknown	-1	-1	579.172	0.42			[M+H]+		4		23093	88770	37376	72700	0	27666	0	0		55484.8	6916.5		0.124656	0.0415539
0.42_581.18	Unknown	-1	-1	581.184	0.42			[M+H]+		4		0	0	0	0	0	126606	0	40928		0	41883.5		#DIV/0!	0.255078
0.47_427.16	Unknown	-1	-1	427.162	0.47			[M+H]+		4		449135	339829	290048	363994	459044	512967	64908	425519		360752	365610		1.01347	0.966212
0.48_437.14	Unknown	-1	-1	437.145	0.48			[M+H]+		4		409746	532691	509237	563323	234006	230118	76691	169450		503749	177566		0.352489	0.000613002
0.49_287.00	Unknown	-1	-1	287.001	0.49			[M+H]+		4		0	0	0	0	40522	69961	0	34528		0	36252.8		#DIV/0!	0.0857244
0.49_471.09	Unknown	-1	-1	471.091	0.49			[M+H]+		4		228298	82637	91617	97553	1565761	481048	113416	1081282		125026	810377		6.48165	0.121978
0.56_381.12	Unknown	-1	-1	381.119	0.56			[M+H]+		4		60621	19840	29593	65369	212273	62903	19408	397665		43855.8	173062		3.94617	0.228056
0.56_484.15	Unknown	-1	-1	484.146	0.56			[M+H]+		4		119893	0	21731	180701	0	0	0	0		80581.2	0		0	0.153242
0.58_239.07	Unknown	-1	-1	239.066	0.58			[M+H]2+		4		346354	914921	279719	122601	992126	443439	0	115874		415899	387860		0.932582	0.924099
0.58_433.11	Unknown	-1	-1	433.114	0.58			[M+H]+		4		99358	148702	114173	81119	91871	37245	0	52520		110838	45409		0.409688	0.0359749
0.58_463.11	Unknown	-1	-1	463.109	0.58			[M+H]+		4		533680	1041798	687555	347423	482852	331205	16958	210635		652614	260412		0.39903	0.0751858
0.61_481.13	Unknown	-1	-1	481.133	0.61			[M+H]+		4		29961	0	23256	86578	221530	132927	48154	445712		34948.8	212081		6.06834	0.128322
0.62_435.13	Unknown	-1	-1	435.129	0.62			[M+H]+		4		132520	125486	93737	153278	80689	37182	0	20847		126255	34679.5		0.274678	0.00608695
0.64_495.11	Unknown	-1	-1	495.112	0.64			[M+H]+		4		62048	475522	73134	305234	460516	498199	75241	868057		228984	475503		2.07657	0.251602
0.66_337.14	Unknown	-1	-1	337.144	0.66			[M+H]+		4		21711	123901	22343	17720	38382	33068	0	17796		46418.8	22311.5		0.480657	0.430589
0.68_321.15	Unknown	-1	-1	321.149	0.68			[M+H]+		4		233680	164998	132969	15014	34979	33268	0	108522		136665	44192.2		0.323361	0.137716
0.73_482.12	Unknown	-1	-1	482.124	0.73			[M+H]+		4		17304	399389	24755	15864	0	0	0	0		114328	0		0	0.315276
0.78_433.11	Unknown	-1	-1	433.114	0.78			[M+H]+		4		20414	24962	16222	18095	0	0	0	0		19923.2	0		0	0.00181132
0.84_373.09	Unknown	-1	-1	373.09	0.84			[M+H]+		4		0	0	0	0	31338	29576	0	92322		0	38309		#DIV/0!	0.142596
0.92_477.14	Unknown	-1	-1	477.14	0.92			[M+H]+		4		341645	157937	240677	507427	551658	110065	0	178082		311922	209951		0.67309	0.502642
0.99_579.17	Unknown	-1	-1	579.172	0.99			[M+H]+		4		0	13464	14582	97681	0	0	0	0		31431.8	0		0	0.253976
1.03_505.13	Unknown	-1	-1	505.135	1.03			[M+H]+		4		98393	430208	225843	789977	171681	206241	0	71487		386105	112352		0.290989	0.166882
1.10_409.20	Unknown	-1	-1	409.201	1.1			[M+H]2+		4		0	0	0	0	204158	77605	10780	85098		0	94410.2		#DIV/0!	0.100526
1.17_523.15_1.17_545.13	Unknown	-1	-1	523.1455_545.1275	1.17			[M+H]+		4		80425300	94924204	38001128	54312442	32177880	24440779	848422	31007149		6.69158e+07	2.21186e+07		0.330543	0.0304786
1.18_341.10	Unknown	-1	-1	341.102	1.18			[M+H]+		4		44290	25980	15775	27424	0	0	0	24936		28367.2	6234		0.21976	0.0420343
1.18_637.17	Unknown	-1	-1	637.175	1.18			[M+H]+		4		35697	35833	22798	71607	59265	87502	0	172637		41483.8	79851		1.92487	0.370455
1.19_361.09	Unknown	-1	-1	361.092	1.19			[M+H]+		4		47054	39503	15485	24356	21480	54466	0	17785		31599.5	23432.8		0.741554	0.569142
1.20_343.14	Unknown	-1	-1	343.139	1.2			[M+H]+		4		0	0	214581	15916	0	20525	0	0		57624.2	5131.25		0.0890467	0.391408
1.20_462.08	Unknown	-1	-1	462.083	1.2			[M+H]+		4		0	0	0	0	21705	46777	17789	24047		0	27579.5		#DIV/0!	0.0242513
1.21_489.14	Unknown	-1	-1	489.14	1.21			[M+H]+		4		35100	51965	24301	31156	69621	69612	0	56704		35630.5	48984.2		1.37478	0.493466
1.25_705.20	Unknown	-1	-1	705.202	1.25			[M+H]+		4		39441	57606	0	56079	50640	16593	0	43510		38281.5	27685.8		0.723215	0.574823
1.29_285.08	Unknown	-1	-1	285.076	1.29			[M+H]+		4		301058	134704	109511	67254	150284	101483	0	53535		153132	76325.5		0.49843	0.259719
1.32_589.15	Unknown	-1	-1	589.154	1.32			[M+H]+		4		0	0	0	0	123944	52164	0	48158		0	56066.5		#DIV/0!	0.115702
1.33_241.09	Unknown	-1	-1	241.086	1.33			[M+H]+		4		25000	87013	23952	47320	130577	386097	0	17572		45821.2	133562		2.91484	0.399149
1.34_479.12	Unknown	-1	-1	479.119	1.34			[M+H]+		4		46044	36753	21332	36652	30761	22506	0	69329		35195.2	30649		0.870828	0.782383
1.35_411.12	Unknown	-1	-1	411.118	1.35			[M+H]+		4		0	0	0	0	67581	42347	0	0		0	27482		#DIV/0!	0.198029
1.35_581.19	Unknown	-1	-1	581.188	1.35			[M+H]+		4		379991	518260	139996	485525	459122	272265	0	38127		380943	192378		0.505006	0.221047
1.40_345.10	Unknown	-1	-1	345.098	1.4			[M+H]+		4		43267	130047	46923	14795	14263	0	0	14951		58758	7303.5		0.124298	0.12861
1.40_449.11	Unknown	-1	-1	449.108	1.4			[M+H]+		4		0	0	0	0	24971	69162	0	0		0	23533.2		#DIV/0!	0.244723
1.44_614.21	Unknown	-1	-1	614.21	1.44			[M+H]+		4		23038	15639	0	0	111886	78447	0	19155		9669.25	52372		5.41635	0.19812
1.45_317.07	Unknown	-1	-1	317.067	1.45			[M+H]+		4		42743	73762	74564	19529	140118	146272	0	218949		52649.5	126335		2.39954	0.206769
1.50_609.18	Unknown	-1	-1	609.183	1.5			[M+H]+		4		22526	12135	18121	21135	126738	64997	16364	59425		18479.2	66881		3.61925	0.122409
1.51_375.14	Unknown	-1	-1	375.144	1.51			[M+H]+		4		136016	66136	67518	64188	16504	0	0	13948		83464.5	7613		0.0912124	0.0194569
1.57_707.22	Unknown	-1	-1	707.218	1.57			[M+H]+		4		0	12005	0	0	141664	132770	0	271691		3001.25	136531		45.4915	0.0951257
1.63_225.09	Unknown	-1	-1	225.091	1.63			[M+H]+		4		0	0	0	0	0	385441	0	0		0	96360.2		#DIV/0!	0.391002
1.65_289.07	Unknown	-1	-1	289.071	1.65			[M+H]+		4		56683	116457	61918	27337	323016	520110	0	39907		65598.8	220758		3.36528	0.297252
1.66_443.13	Unknown	-1	-1	443.132	1.66			[M+H]+		4		12292	19000	13100	15395	20795	63384	0	0		14946.8	21044.8		1.40798	0.711387
1.69_319.13	Unknown	-1	-1	319.129	1.69			[M+H]+		4		18943	0	0	13776	69731	69149	0	88088		8179.75	56742		6.93689	0.0841763
1.69_697.20	Unknown	-1	-1	697.199	1.69			[M+H]+		4		69762	182913	189404	356850	109349	60712	0	44484		199732	53636.2		0.268541	0.0846769
1.71_617.13	Unknown	-1	-1	617.128	1.71			[M+H]+		4		0	0	0	0	43356	0	0	21979		0	16333.8		#DIV/0!	0.214011
1.72_463.12	Unknown	-1	-1	463.124	1.72			[M+H]+		4		16834	69762	39476	11807	43988	87948	13772	0		34469.8	36427		1.05678	0.936785
1.73_595.17	Unknown	-1	-1	595.167	1.73			[M+H]+		4		16961	0	24475	16603	39660	0	0	46187		14509.8	21461.8		1.47913	0.633491
1.76_449.11	Unknown	-1	-1	449.109	1.76			[M+H]+		4		14571	45518	14224	14728	146653	80166	0	14517		22260.2	60334		2.71039	0.343639
1.76_601.15	Unknown	-1	-1	601.154	1.76			[M+H]+		4		0	0	0	0	128462	43330	0	77170		0	62240.5		#DIV/0!	0.105644
1.78_623.20	Unknown	-1	-1	623.198	1.78			[M+H]+		4		73056	44436	106293	30558	98537	71367	0	181196		63585.8	87775		1.38042	0.585934
1.80_639.19	Unknown	-1	-1	639.193	1.8			[M+H]+		4		22895	20724	38129	22681	38352	28067	0	25978		26107.2	23099.2		0.884783	0.756303
1.81_359.11	Unknown	-1	-1	359.108	1.81			[M+H]+		4		0	16332	0	17647	43557	15489	0	15292		8494.75	18584.5		2.18776	0.376788
1.81_417.12	Unknown	-1	-1	417.119	1.81			[M+H]+		4		71465	77468	60547	60670	83210	84009	0	20194		67537.5	46853.2		0.693737	0.412441
1.81_447.09	Unknown	-1	-1	447.093	1.81			[M+H]+		4		159759	527609	239170	135116	21349	14742	0	0		265414	9022.75		0.0339951	0.065197
1.83_299.09	Unknown	-1	-1	299.092	1.83			[M+H]+		4		74151	232358	76805	261494	95284	93178	13979	78947		161202	70347		0.43639	0.166562
1.83_563.18	Unknown	-1	-1	563.177	1.83			[M+H]+		4		0	21200	0	0	0	0	0	0		5300	0		0	0.391002
1.83_601.12	Unknown	-1	-1	601.118	1.83			[M+H]+		4		0	78881	26994	62140	0	0	0	0		42003.8	0		0	0.0981035
1.83_625.18	Unknown	-1	-1	625.177	1.83			[M+H]+		4		0	21342	58314	0	0	14003	12652	17600		19914	11063.8		0.555576	0.573756
1.84_451.16	Unknown	-1	-1	451.161	1.84			[M+H]+		4		276486	389735	225655	101639	156058	227100	14416	85741		248379	120829		0.48647	0.144276
1.84_598.21	Unknown	-1	-1	598.214	1.84			[M+H]+		4		0	0	0	0	124874	85813	0	0		0	52671.8		#DIV/0!	0.192445
1.85_315.09	Unknown	-1	-1	315.087	1.85			[M+H]+		4		1165134	654902	567829	930181	649066	275617	56627	525648		829512	376740		0.45417	0.054084
1.86_667.19	Unknown	-1	-1	667.188	1.86			[M+H]+		4		249033	945438	234243	1477222	224667	253784	0	78757		726484	139302		0.191748	0.144146
1.87_593.19	Unknown	-1	-1	593.188	1.87			[M+H]+		4		1147566	1622107	985809	1758030	4982240	2825538	460043	2093688		1378378	2.59038e+06		1.87929	0.288572
1.87_771.21	Unknown	-1	-1	771.213	1.87			[M+H]+		4		0	26589	0	35999	0	0	0	42374		15647	10593.5		0.677031	0.731706
1.91_325.07	Unknown	-1	-1	325.069	1.91			[M+H]+		4		73148	42683	21288	18710	195693	135570	18975	116144		38957.2	116596		2.99291	0.121621
1.95_477.10	Unknown	-1	-1	477.104	1.95			[M+H]+		4		35635	0	0	0	0	0	0	0		8908.75	0		0	0.391002
1.96_633.11	Unknown	-1	-1	633.114	1.96			[M+H]+		4		20259	87319	11032	20495	26149	13767	0	0		34776.2	9979		0.286949	0.260665
1.98_457.15	Unknown	-1	-1	457.148	1.98			[M+H]+		4		0	63774	16844	81860	130307	94906	18696	59533		40619.5	75860.5		1.86759	0.296659
14.39_752.84	Unknown	-1	-1	752.842	14.39			[M+H]+		4		0	0	0	0	33737	0	0	0		0	8434.25		#DIV/0!	0.391002
14.64_290.95	Unknown	-1	-1	290.948	14.64			[M+H]+		4		188546	146722	71974	37410	73564	102486	326703	67909		111163	142666		1.28339	0.675911
2.02_293.16	Unknown	-1	-1	293.161	2.02			[M+H]+		4		19581	0	0	15818	375039	130342	22751	73754		8849.75	150472		17.0029	0.16696
2.03_361.14	Unknown	-1	-1	361.14	2.03			[M+H]+		4		20973	19465	27157	23020	308207	239919	22826	303803		22653.8	218689		9.65353	0.0614284
2.05_519.11	Unknown	-1	-1	519.114	2.05			[M+H]+		4		196382	199471	127338	595715	21247	55006	0	23385		279726	24909.5		0.0890495	0.0960398
2.08_577.19	Unknown	-1	-1	577.193	2.08			[M+H]+		4		1332271	609406	885090	1702414	327404	118664	29725	395211		1.1323e+06	217751		0.192309	0.0260888
2.08_639.00	Unknown	-1	-1	638.995	2.08			[M+H]+		4		31110	32202	0	0	46258	13147	0	26021		15828	21356.5		1.34929	0.695214
2.11_287.09	Unknown	-1	-1	287.092	2.11			[M+H]+		4		265028	496402	308015	276854	1591909	764234	42564	120405		336575	629778		1.87114	0.476249
2.14_755.24	Unknown	-1	-1	755.241	2.14			[M+H]+_[M+Na]+_[M+NH4]+		4		30069	22631	65911	119571	0	0	0	0		59545.5	0		0	0.0743443
2.14_777.22	Unknown	-1	-1	777.222	2.14			[M+H]+		4		59613	83535	28237	166164	0	0	0	0		84387.2	0		0	0.0646314
2.15_268.07	Unknown	-1	-1	268.074	2.15			[M+H]+		4		64580	74960	114773	85119	24279	35340	0	16910		84858	19132.2		0.225462	0.00343546
2.15_301.10	Unknown	-1	-1	301.096	2.15			[M+H]+		4		67291	67860	30295	102457	121042	214549	18613	208359		66975.8	140641		2.09988	0.208953
2.16_725.23	Unknown	-1	-1	725.23	2.16			[M+H]+		4		66900	35560	46365	111986	0	0	0	0		65202.8	0		0	0.0307453
2.17_327.09	Unknown	-1	-1	327.088	2.17			[M+H]+		4		344747	109968	260717	147771	25824	0	0	19359		215801	11295.8		0.0523434	0.0306352
2.17_371.15	Unknown	-1	-1	371.149	2.17			[M+H]+		4		0	0	0	0	34726	26642	0	193104		0	63618		#DIV/0!	0.242265
2.17_457.07	Unknown	-1	-1	457.071	2.17			[M+H]+		4		0	0	0	0	70365	82187	20461	61303		0	58579		#DIV/0!	0.0221702
2.18_531.11	Unknown	-1	-1	531.106	2.18			[M+H]+		4		57021	125779	169429	23544	63807	124029	0	0		93943.2	46959		0.499866	0.331172
2.20_341.14	Unknown	-1	-1	341.139	2.2			[M+H]+		4		48506	77844	37197	24234	100881	110381	10385	632685		46945.2	213583		4.54962	0.324205
2.22_521.13	Unknown	-1	-1	521.13	2.22			[M+H]+		4		61341	320770	157969	607608	113431	254684	0	87709		286922	113956		0.397167	0.254234
2.24_281.12	Unknown	-1	-1	281.118	2.24			[M+H]+		4		0	22939	18191	54608	51816	23680	0	16978		23934.5	23118.5		0.965907	0.960145
2.25_535.15	Unknown	-1	-1	535.146	2.25			[M+H]+		4		719953	1233910	785114	1437579	1005602	702617	20697	395553		1044139	531117		0.508665	0.111375
2.27_547.15	Unknown	-1	-1	547.146	2.27			[M+H]+		4		227517	1048312	548999	600906	439352	285900	24654	122667		606434	218143		0.359715	0.103741
2.27_649.14	Unknown	-1	-1	649.141	2.27			[M+H]+		4		148406	97789	128867	60819	53379	0	0	28050		108970	20357.2		0.186815	0.0110039
2.28_491.15	Unknown	-1	-1	491.154	2.28			[M+H]+		4		111251	47037	86528	28522	0	26505	0	0		68334.5	6626.25		0.0969679	0.0394679
2.29_565.16	Unknown	-1	-1	565.156	2.29			[M+H]+		4		30758	25198	130325	158098	93485	63083	0	22239		86094.8	44701.8		0.519216	0.347639
2.34_347.11	Unknown	-1	-1	347.113	2.34			[M+H]+		4		12543	27822	14468	27447	82852	13436	0	0		20570	24072		1.17025	0.873002
2.39_291.08	Unknown	-1	-1	291.081	2.39			[M+H]+		4		0	0	0	0	21131	0	0	95800		0	29232.8		#DIV/0!	0.288878
2.39_305.08	Unknown	-1	-1	305.079	2.39			[M+H]2+		4		60963	200794	81299	68588	118073	225955	0	271952		102911	153995		1.49639	0.494744
2.41_299.06	Unknown	-1	-1	299.056	2.41			[M+H]+		4		325061	401280	214562	232768	1518415	775749	59414	2164990		293418	1129642		3.84994	0.163668
2.41_433.08	Unknown	-1	-1	433.083	2.41			[M+H]+		4		11255	54727	22453	48828	16174	25790	0	18606		34315.8	15142.5		0.44127	0.169582
2.42_567.14	Unknown	-1	-1	567.136	2.42			[M+H]+		4		56963	60981	26830	64324	38762	32188	0	48062		52274.5	29753		0.569169	0.14893
2.46_595.20	Unknown	-1	-1	595.203	2.46			[M+H]+		4		2887477	1766392	1136757	2961370	85459	89546	0	74765		2187999	62442.5		0.0285386	0.0172549
2.57_327.12	Unknown	-1	-1	327.123	2.57			[M+H]+		4		0	75765	23433	38690	55957	19262	0	14726		34472	22486.2		0.652305	0.569829
2.63_433.15	Unknown	-1	-1	433.15	2.63			[M+H]+		4		6521152	9226552	5149088	7286331	10323862	5043534	350930	1724530		7.04578e+06	4360714		0.618911	0.323658
2.63_515.14	Unknown	-1	-1	515.141	2.63			[M+H]+		4		27755	85568	36138	28219	35556	17056	0	14001		44420	16653.2		0.374904	0.14219
2.70_475.12	Unknown	-1	-1	475.124	2.7			[M+H]+		4		211094	318549	207124	40334	83830	194554	0	54851		194275	83308.8		0.428818	0.171972
2.70_493.13	Unknown	-1	-1	493.135	2.7			[M+H]+		4		94362	141486	103180	26738	0	122009	0	22872		91441.5	36220.2		0.396103	0.194535
2.70_513.10	Unknown	-1	-1	513.104	2.7			[M+H]+		4		0	20028	0	0	29668	30131	0	43679		5007	25869.5		5.16667	0.107909
2.73_429.12	Unknown	-1	-1	429.119	2.73			[M+H]+		4		216385	353086	115010	523474	657143	719435	14459	235106		301989	406536		1.3462	0.610017
2.73_469.11	Unknown	-1	-1	469.111	2.73			[M+H]+		4		41141	86557	50859	96885	107084	145493	22958	61858		68860.5	84348.2		1.22491	0.629082
2.77_759.19	Unknown	-1	-1	759.194	2.77			[M+H]+		4		22813	250640	102024	257755	15064	22153	0	12310		158308	12381.8		0.078213	0.0850175
2.80_595.16	Unknown	-1	-1	595.159	2.8			[M+H]+		4		180482	282964	209565	20627	231395	132107	0	27788		173410	97822.5		0.564113	0.361244
2.86_353.17	Unknown	-1	-1	353.173	2.86			[M+H]+		4		11517	0	0	0	383090	406280	24918	172694		2879.25	246746		85.6978	0.0744318
2.88_195.03	Unknown	-1	-1	195.026	2.88			[M+H]+		4		0	24488	14024	0	213508	221076	20889	23702		9628	119794		12.4422	0.144921
2.88_307.00	Unknown	-1	-1	307.001	2.88			[M+H]+		4		0	54944	0	0	81282	195043	26804	0		13736	75782.2		5.51705	0.250252
2.94_360.08	Unknown	-1	-1	360.079	2.94			[M+H]2+		4		456278	710888	381913	283002	1649167	473548	45514	140176		458020	577101		1.25999	0.772494
2.99_603.14	Unknown	-1	-1	603.136	2.99			[M+H]+		4		123701	278272	286054	388488	48799	22662	0	34097		269129	26389.5		0.0980553	0.0192224
3.00_379.12	Unknown	-1	-1	379.118	3			[M+H]+		4		190345	270264	243395	137024	131260	60073	0	59926		210257	62814.8		0.298752	0.0103099
3.00_452.17	Unknown	-1	-1	452.171	3			[M+H]+		4		94427	27425	31733	42713	87662	38866	0	29300		49074.5	38957		0.793834	0.687091
3.00_789.21	Unknown	-1	-1	789.207	3			[M+H]2+		4		303295	728502	399887	273050	101166	33368	0	17205		426184	37934.8		0.0890104	0.0309624
3.01_287.01	Unknown	-1	-1	287.008	3.01			[M+H]+		4		312545	392508	340182	582762	136567	109446	0	43185		406999	72299.5		0.17764	0.00607316
3.01_313.11	Unknown	-1	-1	313.108	3.01			[M+H]+		4		2823498	4524164	3191219	2424483	1195294	751624	17947	598657		3240841	640880		0.197751	0.00507382
3.01_337.11	Unknown	-1	-1	337.106	3.01			[M+H]+		4		854939	1195838	939225	777648	362242	234837	17924	147099		941912	190526		0.202275	0.0007865
3.01_377.09	Unknown	-1	-1	377.087	3.01			[M+H]+		4		447609	676401	455093	365717	165549	96746	0	78745		486205	85260		0.175358	0.00423681
3.01_557.11	Unknown	-1	-1	557.107	3.01			[M+H]+		4		4429893	5123656	4535846	4849252	1956336	1171084	19173	1028960		4.73466e+06	1.04389e+06		0.220478	0.00109094
3.06_303.12	Unknown	-1	-1	303.123	3.06			[M+H]+		4		99296	290522	103399	0	2906360	178974	11360	122922		123304	804904		6.52779	0.403396
3.07_555.11	Unknown	-1	-1	555.112	3.07			[M+H]+		4		710784	937067	379220	640020	390941	782554	18730	602139		666773	448591		0.672779	0.322553
3.12_301.11	Unknown	-1	-1	301.108	3.12			[M+H]+		4		211583	450046	130598	57260	1021458	816649	15700	111057		212372	491216		2.313	0.357348
3.19_355.18	Unknown	-1	-1	355.18	3.19			[M+H]+		4		0	0	0	0	107393	174108	90404	149184		0	130272		#DIV/0!	0.00647782
3.19_597.38	Unknown	-1	-1	597.38	3.19			[M+H]+		4		186968	108382	72124	190552	257057	134456	13020	110793		139506	128832		0.92348	0.861786
3.21_549.16	Unknown	-1	-1	549.162	3.21			[M+H]+		4		151422	196750	211667	126999	255056	105360	0	88441		171710	112214		0.653512	0.35409
3.24_531.15	Unknown	-1	-1	531.151	3.24			[M+H]+		4		51457	84737	179373	68874	31674	59249	0	0		96110.2	22730.8		0.236507	0.0770501
3.25_271.06	Unknown	-1	-1	271.061	3.25			[M+H]+		4		316653	925789	174156	301032	985546	1007008	49350	679586		429408	680372		1.58444	0.40661
3.25_287.06	Unknown	-1	-1	287.059	3.25			[M+H]+		4		55178	48895	29236	166436	270815	208239	80297	159559		74936.2	179728		2.39841	0.0876216
3.27_589.11	Unknown	-1	-1	589.112	3.27			[M+H]+		4		0	95394	163489	0	0	0	0	0		64720.8	0		0	0.202969
3.33_331.08	Unknown	-1	-1	331.082	3.33			[M+H]+		4		17275	0	22907	0	898665	378971	107080	88723		10045.5	368360		36.6691	0.153937
3.35_301.07	Unknown	-1	-1	301.071	3.35			[M+H]+		4		540964	1378602	732551	179207	641236	506839	40792	203693		707831	348140		0.491841	0.268597
3.39_267.07	Unknown	-1	-1	267.066	3.39			[M+H]+		4		828679	1185359	1118810	579157	417592	528882	92639	352239		928001	347838		0.374825	0.016859
3.40_439.08	Unknown	-1	-1	439.081	3.4			[M+H]+		4		360352	231986	492098	0	0	0	0	0		271109	0		0	0.0813147
3.44_299.09	Unknown	-1	-1	299.092	3.44			[M+H]+		4		227057	2282213	1054169	682047	0	0	0	0		1.06137e+06	0		0	0.0951501
3.48_253.11	Unknown	-1	-1	253.112	3.48			[M+H]+		4		0	0	0	0	407001	225663	126813	583101		0	335644		#DIV/0!	0.0447736
3.53_357.10	Unknown	-1	-1	357.098	3.53			[M+H]+		4		34392	242447	118009	196284	119560	83145	0	27270		147783	57493.8		0.389042	0.151208
3.59_284.07	Unknown	-1	-1	284.068	3.59			[M+H]+		4		0	0	0	0	396028	376429	0	0		0	193114		#DIV/0!	0.181895
3.64_395.25	Unknown	-1	-1	395.255	3.64			[M+H]+		4		0	0	0	0	854378	998678	174409	1013612		0	760269		#DIV/0!	0.0313832
3.76_375.08	Unknown	-1	-1	375.082	3.76			[M+H]+		4		70521	0	147271	0	0	0	0	0		54448	0		0	0.218873
3.77_373.29	Unknown	-1	-1	373.289	3.77			[M+H]+		4		0	0	0	0	132839	44569	19578	98555		0	73885.2		#DIV/0!	0.0634814
3.88_319.10	Unknown	-1	-1	319.103	3.88			[M+H]+		4		28548	200374	50998	42832	202935	100552	16561	97780		80688	104457		1.29458	0.682952
3.89_289.07	Unknown	-1	-1	289.071	3.89			[M+H]+		4		43045	344178	43001	45991	169961	120425	0	39689		119054	82518.8		0.693122	0.684875
4.08_541.11	Unknown	-1	-1	541.114	4.08			[M+H]+		4		0	206710	31991	28198	146927	227226	0	0		66724.8	93538.2		1.40185	0.728411
4.11_543.13	Unknown	-1	-1	543.13	4.11			[M+H]+		4		0	72343	24611	0	47062	44014	0	0		24238.5	22769		0.939373	0.947963
4.13_287.06	Unknown	-1	-1	287.055	4.13			[M+H]+		4		529596	1200311	329516	288375	743877	532304	72126	280298		586950	407151		0.693673	0.51338
4.15_449.12	Unknown	-1	-1	449.124	4.15			[M+H]+		4		0	130478	0	0	327817	258622	0	24618		32619.5	152764		4.68322	0.248371
4.18_443.09	Unknown	-1	-1	443.092	4.18			[M+H]+		4		0	48354	0	0	471325	633019	12406	17933		12088.5	283671		23.4662	0.185024
4.24_346.07	Unknown	-1	-1	346.069	4.24			[M+H]+		4		42214	57440	104827	18277	43445	43101	0	38350		55689.5	31224		0.56068	0.299745
4.26_283.06	Unknown	-1	-1	283.061	4.26			[M+H]+		4		45399648	121416976	112119552	23505062	85823608	98384192	5871069	27989256		7.56103e+07	5.4517e+07		0.721026	0.545954
4.26_283.15	Unknown	-1	-1	283.147	4.26			[M+H]+		4		81772	183937	195991	28154	184148	203710	0	49261		122464	109280		0.892345	0.844895
4.26_587.10	Unknown	-1	-1	587.096	4.26			[M+H]+		4		531694	983822	2248807	146653	684506	947809	45310	201919		977744	469886		0.480582	0.366841
4.35_354.13	Unknown	-1	-1	354.134	4.35			[M+H]+		4		29644	309618	44202	27404	63528	32696	0	0		102717	24056		0.234197	0.340646
4.35_433.31	Unknown	-1	-1	433.311	4.35			[M+H]+		4		447356	443258	320374	173843	359698	133935	0	175883		346208	167379		0.483464	0.120043
4.36_333.11	Unknown	-1	-1	333.11	4.36			[M+H]+		4		245624	0	0	0	50976	0	0	0		61406	12744		0.207537	0.490222
4.41_271.17	Unknown	-1	-1	271.17	4.41			[M+H]+		4		56736	79023	52721	58522	93342	137629	0	63373		61750.5	73586		1.19167	0.713007
4.48_283.10	Unknown	-1	-1	283.097	4.48			[M+H]+		4		66073	1904281	784539	142049	302469	218916	0	0		724236	130346		0.179978	0.25766
4.50_329.10	Unknown	-1	-1	329.103	4.5			[M+H]+		4		146936	5172536	573970	45922	2392588	2166898	153575	128889		1484841	1.21049e+06		0.81523	0.851344
4.56_519.11	Unknown	-1	-1	519.108	4.56			[M+H]+		4		0	318529	0	0	85958	104030	0	0		79632.2	47497		0.596454	0.723855
4.57_557.14	Unknown	-1	-1	557.145	4.57			[M+H]+		4		0	291034	90880	0	459727	846192	0	42387		95478.5	337076		3.53039	0.319555
4.58_281.08	Unknown	-1	-1	281.079	4.58			[M+H]+		4		0	187035	0	0	59920	34822	0	0		46758.8	23685.5		0.506547	0.664878
4.66_770.87	Unknown	-1	-1	770.866	4.66			[M+H]+		4		4718438	3780444	4805549	3114172	3468796	3836146	422687	4211068		4.10465e+06	2.98467e+06		0.727145	0.303247
4.67_756.85	Unknown	-1	-1	756.848	4.67			[M+H]+		4		282517	215070	272143	188842	191379	187283	36836	279436		239643	173734		0.724968	0.295737
4.71_359.11	Unknown	-1	-1	359.113	4.71			[M+H]+		4		0	158892	75296	45352	0	0	0	0		69885	0		0	0.127969
4.82_475.14	Unknown	-1	-1	475.14	4.82			[M+H]+		4		0	75422	0	0	0	0	0	0		18855.5	0		0	0.391002
4.88_311.09	Unknown	-1	-1	311.087	4.88			[M+H]+		4		0	3041611	74723	0	255115	249138	0	0		779084	126063		0.16181	0.451199
4.91_317.05	Unknown	-1	-1	317.051	4.91			[M+H]+		4		76967	156457	167315	106150	85391	145733	0	118864		126722	87497		0.690463	0.348902
4.92_438.17	Unknown	-1	-1	438.173	4.92			[M+H]2+		4		358279	787736	521754	228801	363959	584149	11395	541860		474142	375341		0.79162	0.598064
4.93_523.10	Unknown	-1	-1	523.103	4.93			[M+H]+		4		704750	11343901	2249376	1686034	972240	1988972	27778	119477		3.99602e+06	777117		0.194473	0.284874
5.09_285.11	Unknown	-1	-1	285.113	5.09			[M+H]+		4		192534	3663649	273065	60967	280687	251694	0	20175		1.04755e+06	138139		0.131868	0.374676
5.09_325.11	Unknown	-1	-1	325.108	5.09			[M+H]+_[M+Na]+		4		241489	406996	735028	73312	862512	379100	40440	273488		364206	388885		1.06776	0.91573
5.13_257.30	Unknown	-1	-1	257.304	5.13			[M+H]+		4		301006	272685	280660	51480	0	0	0	84208		226458	21052		0.0929622	0.0328813
5.13_327.09	Unknown	-1	-1	327.087	5.13			[M+H]+		4		459186	19941170	3229137	2051014	1244678	755978	27012	169574		6.42013e+06	549310		0.0855607	0.286895
5.14_415.18	Unknown	-1	-1	415.18	5.14			[M+H]+		4		850177	1451873	1379296	221543	1384018	1303044	0	1208269		975722	973833		0.998063	0.996665
5.16_567.13	Unknown	-1	-1	567.13	5.16			[M+H]+		4		103989	579003	259239	156493	636941	1750554	41819	274934		274681	676062		2.46126	0.373121
5.18_299.17	Unknown	-1	-1	299.17	5.18			[M+H]+		4		0	62978	16533	25821	125133	83650	0	93638		26333	75605.2		2.87112	0.167515
5.25_339.10	Unknown	-1	-1	339.1	5.25			[M+H]+		4		18693	709223	169630	24849	539370	690762	0	96186		230599	331580		1.43791	0.681275
5.25_423.22	Unknown	-1	-1	423.215	5.25			[M+H]+		4		115037	101654	42126	18993	30762	21095	0	69186		69452.5	30260.8		0.435704	0.209698
5.42_619.27	Unknown	-1	-1	619.267	5.42			[M+H]+		4		0	0	0	0	0	0	0	24258		0	6064.5		#DIV/0!	0.391002
5.47_627.15	Unknown	-1	-1	627.151	5.47			[M+H]+		4		29307	95499	24805	17635	66384	61178	0	0		41811.5	31890.5		0.762721	0.713955
5.74_740.89	Unknown	-1	-1	740.892	5.74			[M+H]+		4		0	49233	18834	0	0	0	0	18553		17016.8	4638.25		0.27257	0.379389
5.77_595.09	Unknown	-1	-1	595.088	5.77			[M+H]+		4		719607	1970650	1058978	841692	1696001	869165	43536	63742		1.14773e+06	668111		0.582114	0.363871
5.90_373.26	Unknown	-1	-1	373.259	5.9			[M+H]+		4		33843	73552	23605	13723	27704	24499	0	48312		36180.8	25128.8		0.694534	0.528081
5.98_520.76	Unknown	-1	-1	520.764	5.98			[M+H]+		4		19470	14441	10884	0	173823	86546	8968	38046		11198.8	76845.8		6.86199	0.165934
6.26_577.14_6.25_599.12	Unknown	-1	-1	577.1355_599.1173	6.255			[M+H]+		4		239879	1038391	922896	184634	88771	36762	42288	77897		596450	61429.5		0.102992	0.0960414
6.32_423.18	Unknown	-1	-1	423.181	6.32			[M+H]+		4		19875	21362	49812	15380	39751	38656	0	10809		26607.2	22304		0.838268	0.747118
6.44_641.17	Unknown	-1	-1	641.167	6.44			[M+H]+		4		0	42471	0	9317	0	0	0	0		12947	0		0	0.289324
6.51_553.11	Unknown	-1	-1	553.114	6.51			[M+H]+		4		53464	265914	161297	73665	104451	124590	0	19099		138585	62035		0.447631	0.239219
7.08_303.16	Unknown	-1	-1	303.164	7.08			[M+H]+		4		8539	21339	0	0	160301	268695	0	34491		7469.5	115872		15.5127	0.175967
7.08_677.24	Unknown	-1	-1	677.238	7.08			[M+H]+		4		0	49167	0	0	0	0	0	0		12291.8	0		0	0.391002
7.48_639.15	Unknown	-1	-1	639.151	7.48			[M+H]+		4		14789	16719	37097	17270	0	0	0	0		21468.8	0		0	0.0262533
7.55_403.27	Unknown	-1	-1	403.271	7.55			[M+H]+		4		10918	153975	14231	13257	54131	0	0	0		48095.2	13532.8		0.281374	0.414026
7.64_403.24	Unknown	-1	-1	403.241	7.64			[M+H]+		4		16424	52825	38683	11280	215201	123206	0	102793		29803	110300		3.70097	0.164869
7.66_347.20	Unknown	-1	-1	347.199	7.66			[M+H]+		4		50476	65234	49836	16538	88163	70751	9050	52191		45521	55038.8		1.20908	0.652427
8.10_395.26	Unknown	-1	-1	395.256	8.1			[M+H]+		4		34992	35991	38293	33042	51237	84537	149370	104493		35579.5	97409.2		2.73779	0.0567807
8.24_389.27	Unknown	-1	-1	389.269	8.24			[M+H]+		4		70014	102947	70082	12600	104000	14745	0	28233		63910.8	36744.5		0.574935	0.398653
8.87_443.30	Unknown	-1	-1	443.302	8.87			[M+H]2+		4		26646	72869	61242	24929	0	18929	7246	26162		46421.5	13084.2		0.281858	0.0641887
