# Supplementary material for: Distinctive Patterns of Flavonoid Biosynthesis in Roots and Nodules of Datisca glomerata and Medicago spp. Revealed by Metabolomic and Gene Expression Profiles
Source: Front Plant Sci. 2018 Oct 10;9:1463. doi: 10.3389/fpls.2018.01463 (PMC6192435; doi:10.3389/fpls.2018.01463)
Supplement: TABLE S3 — Number of flavonoids annotated in each class in D. glomerata and M. sativa roots and nodules and chi-square test comparing the distribution of classes by proportion of total flavonoids in each host. [file Table_3.XLSX]

## Sheet: Sheet1
Host	Metabolite Class	Number of Metabolites	Percent of Total		Chi-square test
Datisca glomerata	Anthocyanin	1	1.66667		p-value	4.05e-08
	Flavanone	4	6.66667
	Flavanonol	3	5
	Flavone	13	21.6667
	Flavonoid Glycosides, Other	3	5
	Flavonol	28	46.6667
	Isoflavonoid	8	13.3333
	Total	60
Medicago sativa	Anthocyanin	0	0
	Flavanone	5	18.5185
	Flavanonol	1	3.7037
	Flavone	1	3.7037
	Flavonoid Glycosides, Other	1	3.7037
	Flavonol	3	11.1111
	Isoflavonoid	16	59.2593
	Total	27
